# Supplementary material for: Perception of the threat, mental health burden, and healthcare-seeking behavior change among psoriasis patients during the COVID-19 pandemic
Source: PLoS One. 2021 Dec 9;16(12):e0259852. doi: 10.1371/journal.pone.0259852 (PMC8659332; doi:10.1371/journal.pone.0259852)
Supplement: S1 Data — (XLS) [file pone.0259852.s001.xls]

## Sheet: Raw data _20200616試分析
Sex	Age	Body Length	Body weight	Marriage	Income	Family history of psoriasis	Duration of psoriasis	Occupation	Home isolation	Home quarantine	Self-health monitoring	Friends or family members infected with COVID-19	Friends or family members with home isolation experience	Friends or family members with quarantine experience	Comorbidity	Smoking	Alcohol consumption	Exercise	PCRSP_Q1	PCRSP_Q2	PCRSP_Q3	PCRSP_Q4	PCRSP_Q5	PCRSP_Q6	PCRSP_Q7	PCRSP_Q8	PCRSP_Q9	PCRSP_Q10	PCRSP_Q11	PCRSP_Q12	PCRSP_Q13	PCRSP_Q14_1	PCRSP_Q14_2	PCRSP_Q14_3	DAISS_1	DAISS_2	DAISS_3	DAISS_4	IES-R_1	IES-R_2	IES-R_3	IES-R_4	IES-R_5	IES-R_6	IES-R_7	IES-R_8	IES-R_9	IES-R_10	IES-R_11
1	55	170	53	1	3	2	15	1	2	2	2	2	2	2	1	2	0	1	5	5	4	4	2	2	4	3	3	4	4	2	3	1	2	4	3	3	2	2	2	1	2	1	2	2	2	1	2	1	1
2	29	152	58	1	6	2	5	2	2	1	2	2	2	2	1	0	0	0	3	3	3	2	2	#NULL!	4	4	3	3	4	3	3	7	8	11	3	2	2	2	2	1	2	1	1	2	1	2	2	1	2
2	31	160	52	2	5	2	20	2	2	2	2	2	2	2	0	0	0	1	4	4	4	3	3	#NULL!	3	4	3	4	4	3	3	8	2	11	3	2	2	2	2	1	1	0	1	1	0	2	0	1	0
1	21	172	75	1	3	2	2	3	2	2	2	2	2	2	0	1	0	1	3	4	4	4	2	#NULL!	3	3	3	3	3	2	2	1	2	3	4	2	3	3	2	1	2	2	1	1	2	2	1	1	1
1	35	171	56	3	5	2	3	1	2	2	2	2	2	2	0	2	0	1	4	5	3	3	2	2	3	#NULL!	#NULL!	3	4	3	2	2	1	11	3	3	3	3	1	1	1	1	1	1	1	2	1	1	1
2	43	150	52	1	2	2	20	2	2	2	2	2	2	2	1	1	0	0	5	5	5	5	4	5	5	5	5	5	5	5	5	10	7	13	5	4	4	4	3	3	3	2	2	3	0	3	3	3	3
2	72	150	57	6	4	1	6	3	2	2	2	2	2	2	1	0	0	0	4	5	4	5	3	#NULL!	4	4	4	4	5	5	5	2	11	13	3	3	2	2	1	1	2	0	1	2	2	2	2	1	1
1	71	160	60	2	4	2	20	3	2	2	2	2	2	2	1	0	0	1	3	5	4	3	2	3	3	2	2	3	3	3	3	2	3	1	2	2	1	2	1	1	1	0	1	1	2	3	1	1	1
1	55	163	70	2	6	2	3	2	2	2	2	2	2	2	1	2	1	1	3	4	4	3	1	#NULL!	2	#NULL!	#NULL!	2	2	2	2	1	2	3	1	1	1	1	0	0	0	0	0	0	0	0	0	0	0
1	69	176	89	6	3	2	11	3	2	2	2	2	2	2	1	2	0	1	5	5	3	3	2	2	2	2	2	2	3	4	4	2	11	13	3	1	1	1	1	0	0	0	0	1	2	1	1	0	1
1	46	167	72	2	6	1	46	2	2	2	2	2	2	2	1	2	1	0	4	4	5	4	2	4	2	2	2	2	2	2	2	12	11	13	4	4	2	2	2	0	3	0	0	3	3	4	3	0	1
1	79	165	77	2	4	2	16	1	2	2	2	2	2	2	1	1	0	1	1	1	1	1	1	1	1	1	1	1	1	1	1				0	0	0	0	0	0	0	0	0	0	0	0	0	0	0
1	58	169	66	5	2	2	20	2	2	2	2	2	2	2	0	0	0	1	4	4	3	2	2	2	2	#NULL!	#NULL!	2	2	2	2	1	2	3	3	2	2	2	2	0	1	1	1	1	2	1	1	1	1
1	58	169	73	2	3	1	30	3	2	2	2	2	2	2	1	2	1	1	1	1	2	2	2	2	2	2	2	3	2	2	2	10	12	13	2	2	2	2	0	0	0	0	0	0	0	0	0	0	0
2	52	161.5	50.3	2	4	2	2	2	2	2	2	1	1	2	1	0	0	1	4	4	4	2	2	#NULL!	2	2	2	2	2	2	2	1	2	3	4	3	3	3	2	2	2	2	2	2	3	3	3	2	2
1	47	173	78	2	8	2	6	2	2	2	2	2	2	2	1	0	0	1	5	5	1	1	1	1	4	1	1	1	1	1	1	1	2	7	1	1	1	1	0	0	0	0	0	0	0	1	0	0	0
2	37	155	99	5	3	2	3	1	2	2	2	2	2	2	1	0	0	0	3	3	3	3	3	#NULL!	4	3	3	3	3	3	3	7	1	2	3	3	3	3	0	0	0	0	0	0	0	0	0	0	4
1	24	172	65	1	3	2	15	1	2	2	2	2	2	1	1	0	0	1	4	4	3	3	1	#NULL!	4	3	3	4	4	2	2	10	11	2	2	3	2	3	0	0	2	1	1	1	0	1	0	1	0
2	50	163	45	2	6	1	2	2	2	2	2	2	2	2	1	0	0	0	3	5	4	5	1	#NULL!	3	2	1	3	3	4	5	13	12	11	4	1	2	1	3	0	2	0	1	2	0	1	2	0	1
2	44	161	44	2	2	2	24	1	2	2	2	2	2	2	1	1	0	1	5	5	4	5	2	2	4	4	3	4	4	4	4	7	10	12	4	3	3	3	3	1	3	1	3	3	1	2	3	1	2
1	35	181	85	2	4	1	10	1	2	2	2	2	2	2	0	1	0	0	2	5	3	2	1	#NULL!	1	2	2	1	2	2	3	13	12	11	2	1	1	1	1	1	1	0	0	0	0	2	1	0	0
2	52	158	65	1	6	2	5	3	2	2	2	2	2	2	0	0	0	1	2	2	2	2	2	2	2	3	2	3	1	2	2	7	10	4	3	3	3	3	0	0	0	0	0	0	0	0	0	0	0
1	51	168	78	2	1	2	5	3	2	1	2	2	2	2	1	0	1	1	3	4	3	3	3	3	1	2	2	2	2	2	2	2	3	4	2	2	2	2	1	1	1	0	0	0	1	1	1	1	1
1	32	172	73	1	3	2	18	1	2	2	2	2	2	2	0	0	0	1	3	3	3	4	3	#NULL!	2	3	3	3	2	3	3	1	2	3	3	3	3	3	1	1	1	1	1	1	1	1	1	1	1
1	33	170	55	5	2	1	13	1	2	2	2	2	2	2	1	2	0	0	4	4	4	4	2	#NULL!	2	2	2	4	5	4	4	1	2	11	3	3	3	3	1	1	1	1	1	2	2	1	3	2	1
1	72	159	62	2	1	2	35	3	2	2	2	2	2	2	1	0	0	0	5	5	4	5	3	4	4	4	4	3	4	3	4	1	2	4	3	3	4	3	1	0	2	0	2	4	4	2	2	2	2
1	27	168	76	1	3	2	6	1	2	2	2	2	2	2	0	0	0	0	4	4	4	3	2	#NULL!	2	2	2	4	3	4	4	1	3	10	4	2	2	2	1	0	1	1	1	2	0	1	1	1	0
2	43	166	80	2	3	2	10	3	2	2	2	2	2	2	1	0	0	1	5	5	3	3	3	3	2	4	4	3	4	3	4	13	10	11	4	3	3	3	1	1	0	0	1	1	2	1	1	1	1
1	37	180	95	2	4	2	2	3	2	2	2	2	2	2	1	2	1	1	3	3	4	4	3	4	3	3	3	4	3	4	4	2	4	12	2	2	3	2	0	1	1	1	2	2	2	1	1	1	1
1	68	169	70	2	3	2	20	3	2	2	2	2	2	2	1	2	0	0	5	5	5	5	1	#NULL!	4	4	4	4	5	5	5	1	3	13	3	3	3	3	1	1	1	1	1	1	1	1	1	1	1
1	44	181	100	2	5	2	10	2	2	2	1	2	2	2	1	0	0	1	3	3	4	4	1	#NULL!	3	4	4	3	3	4	3	8	12	9	3	1	1	1	1	0	2	0	1	1	0	1	2	0	0
2	20	176	106	1	2	2	2.5	1	2	2	2	2	2	2	0	2	0	0	2	2	2	2	2	2	2	2	2	2	2	2	2	1	2	13	3	3	3	3	1	1	0	0	0	0	1	1	0	0	0
1	61	170	79	2	3	2	3	3	2	2	2	2	2	2	1	1	0	1	1	2	1	1	1	1	1	1	1	1	1	1	1	2			1	1	1	1	0	0	0	0	0	0	0	0	0	0	0
1	23	171	112	1	4	2	3	1	2	2	2	2	2	2	0	1	0	1	2	4	3	4	3	3	2	3	3	3	2	3	3	2	4	13	3	2	2	2	0	0	0	0	0	0	1	1	1	0	0
1	35	168	93	2	3	2	10	1	2	2	2	2	2	2	1	0	0	0	4	5	4	4	2	4	4	4	3	4	4	4	4	1	3	4	3	3	2	3	1	1	1	1	1	1	1	2	2	2	1
1	37	171	81	2	3	1	3	1	2	2	2	2	2	2	1	0	0	0	4	4	3	4	3	3	4	3	3	3	4	4	4	1	2	7	4	3	3	3	2	2	1	2	1	1	1	2	1	1	1
1	66	158	50	5	3	2	39	1	2	2	2	2	2	2	1	0	0	1	4	4	4	4	4	4	4	4	5	4	4	4	4	11	7	12	3	3	2	2	1	1	1	1	2	2	1	1	1	2	2
2	43	166	85	2	3	2	3	1	2	2	2	2	2	2	1	1	0	0	5	5	3	3	3	#NULL!	3	2	2	3	3	3	3	1	2	3	3	2	2	2	1	0	1	0	1	1	2	1	1	1	1
1	35	187	78	2	5	1	7	2	2	2	2	2	2	2	0	0	0	0	2	2	2	3	1	#NULL!	3	2	2	2	2	4	2	12	13	9	2	1	2	2	0	0	1	0	0	0	1	0	0	0	0
1	58	166	61	2	6	1	10	3	2	2	2	2	2	2	1	0	0	1	2	2	2	4	2	#NULL!	2	2	2	2	2	4	4	4	12	13	2	2	2	2	1	0	0	0	0	1	1	1	1	1	1
2	40	153	72	2	5	1	11	2	2	2	2	2	2	2	1	0	0	0	5	5	4	4	2	#NULL!	2	2	2	3	3	5	3	12	1	2	4	3	4	4	2	2	2	2	2	2	2	1	1	2	1
1	39	170	85	1	2	2	7	1	2	2	2	2	2	2	0	0	1	0	4	5	3	3	3	#NULL!	3	3	2	2	4	4	4	11	12	13	4	4	3	3	1	2	0	1	1	1	2	1	1	1	1
1	58	163	63	6	4	2	7	2	2	2	2	2	2	2	1	0	0	0	4	4	4	4	4	4	4	4	4	4	4	4	4	9	10	11	3	3	3	3	1	1	1	1	1	1	1	1	1	1	1
2	49	156	73	2	2	2	1	3	2	2	2	2	2	2	0	0	0	0	1	1	1	1	1	#NULL!	1	1	1	1	1	1	1				1	1	1	1	0	0	0	0	0	0	0	0	0	0	0
1	33	166	130	1	2	2	1	1	2	2	2	2	2	2	0	1	0	0	3	5	4	4	3	2	2	3	2	4	3	4	3	11	12	10	2	1	1	1	3	1	2	1	3	2	0	2	2	1	2
1	58	171	87	5	4	2	30	3	2	2	2	2	2	2	1	1	0	0	2	2	2	2	2	2	5	2	2	2	5	5	5	7	12	13	4	3	3	3	0	0	0	0	0	0	0	0	0	0	0
1	54	177	76	2	3	2	3	3	2	2	2	2	2	2	1	0	0	1	3	3	4	4	3	3	3	3	4	4	3	4	4	9	10	13	2	2	2	2	2	1	2	1	1	2	0	1	2	2	1
1	65	165	74	2	3	2	24	1	2	2	2	2	2	2	1	1	1	0	4	4	3	1	1	#NULL!	4	3	2	4	5	5	4	11	12	13	2	1	1	1	3	1	1	0	0	0	0	0	1	0	2
1	50	#NULL!	#NULL!	2	3	2	17	1	2	2	2	2	2	2	1	1	0	1	4	4	4	4	1	#NULL!	1	1	1	1	1	1	1	1	2	3	1	1	2	1	0	0	0	0	0	0	0	0	0	0	0
1	64	153	60	2	1	1	5	3	2	2	2	2	2	2	1	2	0	1	4	4	4	1	4	1	1	#NULL!	#NULL!	4	3	3	4	1	3	13	2	2	1	1	0	0	0	0	0	0	0	1	0	0	0
1	28	185	58	1	5	1	5	3	2	2	2	2	2	2	0	1	0	1	5	5	5	5	1	1	1	1	1	1	4	1	2	1	2	3	4	4	4	4	3	0	3	2	2	2	0	2	2	2	0
1	35	172	72	2	7	2	10	2	2	2	2	2	2	2	0	2	0	0	3	5	3	4	1	3	1	1	1	1	1	5	1	2	4	12	1	1	1	1	0	0	0	0	0	0	2	2	2	0	0
2	53	155	82	3	1	2	5	3	2	2	2	2	2	2	0	0	0	0	4	4	4	3	2	2	2	2	2	2	2	2	2	1	2	3	3	2	2	2	2	1	2	0	1	2	1	1	1	1	3
1	58	173	83	6	4	2	33	3	2	2	2	2	2	2	1	1	0	1	4	4	2	2	1	1	1	1	1	1	1	4	2	1	2	13	3	2	2	2	1	1	1	1	1	1	1	1	1	1	1
2	49	149	65	2	3	1	22	1	2	2	2	2	2	2	1	0	0	0	4	4	4	4	2	#NULL!	4	2	2	4	4	4	4	1	3	12	4	3	3	3	1	1	1	1	1	1	2	2	1	1	1
2	29	157	71	1	4	2	12	2	2	2	2	2	2	2	0	0	0	0	1	4	5	4	1	4	4	3	3	4	4	4	3	2	7	11	2	1	1	1	1	0	0	0	0	0	0	0	0	0	0
1	43	165	78	2	5	2	4	1	2	2	2	2	2	2	1	2	0	0	4	4	4	4	3	#NULL!	4	4	3	4	4	4	3	1	3	11	2	3	3	3	1	0	1	0	0	2	0	2	2	1	1
1	65	176	100	2	1	2	10	3	2	2	2	2	2	2	1	1	0	0	2	2	2	2	2	2	2	2	2	2	2	2	2				4	3	3	3	2	2	2	1	1	0	0	2	2	2	1
1	38	174	97	1	8	2	24	1	2	2	2	2	2	2	0	1	0	1	1	1	1	1	1	1	1	1	1	1	1	1	1				2	2	2	2	0	0	0	0	0	0	0	0	0	0	0
2	43	154	52	5	2	2	1	1	2	2	2	2	2	2	1	2	0	1	2	2	2	2	2	2	2	2	2	2	4	2	2	1	11	12	2	2	2	2	1	1	1	1	1	1	1	1	1	1	1
1	33	163	66	2	5	2	3	1	2	2	2	2	2	2	0	1	1	0	2	4	3	3	2	3	3	3	3	3	3	3	3	2	1	4	3	3	3	3	1	1	1	1	1	1	1	2	1	1	1
1	66	160	71	2	6	2	6	2	2	2	2	2	2	2	1	0	0	0	3	5	3	3	2	3	3	3	3	4	4	4	4	10	2	11	2	2	2	2	1	1	1	1	1	1	2	1	2	1	1
1	52	169	104	5	3	2	20	1	2	2	2	2	2	2	1	2	0	1	1	1	1	1	1	1	1	1	1	1	1	1	1				1	1	1	1	0	0	0	0	0	0	0	0	0	0	0
1	47	187	80	2	6	2	18	3	2	2	2	2	2	2	0	1	1	1	3	5	3	3	1	#NULL!	1	1	1	4	3	1	3	2	10	1	1	1	1	1	0	0	0	0	0	0	0	0	0	0	0
1	68	167	55	2	4	2	6	3	2	2	2	2	2	2	1	1	1	0	4	4	4	4	4	#NULL!	4	4	4	4	4	4	4	4	6	7	4	3	3	3	2	4	2	2	2	2	1	2	2	2	2
2	60	165	119	2	2	1	10	3	2	2	2	2	2	2	1	0	0	0	5	5	5	5	4	#NULL!	5	4	4	5	4	4	4	1	3	4	3	4	2	3	1	1	3	3	2	2	1	1	3	3	2
1	35	170	91	1	3	2	6	1	2	2	2	2	2	2	0	0	0	1	3	3	3	3	3	3	3	3	3	3	3	3	3				3	3	3	3	0	0	0	1	1	1	1	1	1	1	1
1	73	#NULL!	76	2	1	2	7	1	2	2	2	2	2	2	0	0	0	1	1	1	1	1	1	1	1	1	1	1	1	1	1				3	3	3	3	0	0	0	0	0	0	0	0	0	0	0
2	71	160	53	2	3	2	4	2	2	2	2	2	2	2	0	0	0	0	2	2	2	2	2	#NULL!	2	2	3	2	2	2	2	1	9	13	2	2	2	2	0	0	0	1	0	0	0	0	0	0	0
2	63	154	60	2	6	2	20	3	2	2	2	2	2	2	1	0	0	1	4	4	4	4	4	4	4	4	4	4	4	4	4	11	12	13	3	2	2	2	0	0	0	1	1	1	1	1	1	1	2
2	50	154	60	2	3	2	20	1	2	2	2	2	2	2	1	0	0	0	5	5	5	2	1	#NULL!	4	#NULL!	#NULL!	2	2	4	4	1	2	3	3	3	3	3	0	0	0	0	0	2	1	1	0	0	2
1	63	166	64	2	4	1	12	3	2	2	2	2	2	2	1	2	1	1	5	5	5	5	4	#NULL!	2	2	2	5	4	5	5	13	12	10	3	1	1	1	2	0	2	0	0	2	2	2	0	0	0
2	46	160.7	48.5	4	2	2	18	2	2	2	2	2	2	2	1	0	0	0	4	4	4	4	3	#NULL!	4	4	3	4	5	4	4	11	2	3	4	4	4	4	3	2	3	2	3	3	1	2	2	3	2
1	61	163	77	2	3	2	5	2	2	2	2	2	2	2	1	2	1	0	2	2	3	2	1	2	2	1	2	2	2	2	1	3			2	1	1	1	0	0	0	0	0	0	0	0	0	0	0
2	65	151	70	2	3	2	3	2	2	2	2	2	2	2	1	0	0	1	1	4	4	3	3	4	3	3	3	2	2	2	2	2	3	6	3	3	2	2	0	0	0	0	0	0	0	0	0	0	0
1	51	167	82	6	6	2	30	3	2	2	2	2	2	2	1	0	0	0	2	2	3	2	1	#NULL!	1	2	1	2	3	2	2	3	11		1	2	2	2	1	1	1	0	1	0	0	1	1	0	0
1	64	165	70	2	6	2	18	3	2	2	2	2	2	2	1	1	0	0	5	5	4	4	2	#NULL!	4	1	#NULL!	1	4	1	1	1	2	7	1	1	1	1	0	0	0	0	0	0	0	0	0	0	0
1	47	170	65	2	7	2	13	2	2	2	2	2	2	2	1	1	1	1	3	4	4	3	2	#NULL!	3	3	2	3	2	3	2	1	2	3	2	2	2	2	1	0	1	1	1	1	1	1	2	1	2
1	38	160	69	5	2	2	2	3	2	2	2	2	2	2	0	2	0	0	5	5	5	5	2	2	2	2	2	2	2	2	2	1	2	3	2	2	2	2	3	0	2	0	0	2	0	2	2	0	1
1	44	170	70	1	5	2	20	2	2	2	2	2	2	2	1	0	0	1	5	5	4	4	3	#NULL!	2	2	2	3	4	4	3	12	10	7	2	2	2	2	1	1	1	1	1	1	1	1	1	1	0
1	58	163	60	2	2	2	1	3	2	2	2	2	2	2	0	1	1	1	1	5	1	1	1	1	1	1	1	1	1	1	1	2			1	1	1	1	0	0	0	0	0	0	1	0	1	0	0
1	36	181	87	2	7	2	2.5	1	2	2	2	2	2	2	0	2	0	0	2	4	2	2	2	#NULL!	2	2	2	2	2	2	2	9	2	13	1	1	1	2	1	0	1	0	0	0	0	1	1	1	0
1	57	175	85	2	5	2	20	2	2	2	2	2	2	2	0	1	0	1	2	2	2	2	2	2	2	2	2	2	2	2	2				2	2	2	2	1	1	1	1	1	1	1	1	1	1	1
1	65	163	70	2	1	2	22	1	2	2	2	2	2	2	1	0	0	1	2	4	4	4	2	#NULL!	4	3	4	3	3	4	4	2	3	13	2	2	2	2	1	0	1	1	1	1	1	1	1	1	1
1	38	177	80	1	6	2	8	2	2	2	2	2	2	2	1	1	0	1	4	4	4	4	3	#NULL!	3	4	4	4	4	4	3	13	11	8	3	3	2	2	1	1	1	1	1	2	2	3	2	1	2
2	37	165	70	1	3	2	12	1	2	2	2	2	2	2	1	0	0	0	4	4	4	3	2	#NULL!	3	3	3	4	4	3	3	11	10	7	2	2	2	2	0	0	0	0	0	0	0	0	0	0	0
1	40	165	85	1	2	2	12	2	2	2	2	2	2	2	1	0	0	1	4	4	4	2	2	2	4	2	4	4	2	4	4	1	2	3	3	3	3	3	1	2	0	1	2	1	1	2	1	1	1
2	58	155	57	2	3	2	40	3	2	2	2	2	2	2	0	0	0	1	4	4	4	4	3	#NULL!	3	2	3	4	4	3	3	1	2	3	3	3	3	2	2	1	1	1	1	1	1	1	1	1	1
1	39	164	82	2	4	1	19	1	2	2	2	2	2	2	1	2	0	1	4	4	4	5	2	#NULL!	4	2	3	3	3	4	4	13	2	3	3	3	2	2	0	1	0	0	0	1	1	1	2	1	1
1	47	170	60	1	8	2	3	2	2	2	2	2	2	2	1	0	0	0	4	4	4	4	3	4	1	1	1	4	4	3	3	11	12	6	3	2	2	3	1	1	1	1	2	2	1	2	2	1	2
1	58	165	67	2	2	2	28	3	2	2	2	2	2	2	1	2	1	1	5	5	4	4	3	#NULL!	4	#NULL!	#NULL!	4	4	4	5	1	2	13	4	4	3	3	1	1	1	1	1	1	1	2	1	1	1
1	30	172	76	1	6	2	14	1	2	2	2	2	2	2	1	0	0	1	4	4	4	4	3	#NULL!	3	#NULL!	#NULL!	3	4	4	3	1	2	3	3	3	2	2	2	1	1	1	2	2	2	2	3	1	2
1	30	165	90	1	3	2	4	1	2	2	2	2	2	2	1	1	0	0	4	4	4	4	4	#NULL!	4	4	4	3	5	5	5	12	11	1	3	3	3	4	2	1	2	2	1	1	0	2	2	2	2
1	43	172	94	2	5	2	20	2	2	2	2	2	2	2	1	0	0	1	3	3	3	3	3	#NULL!	3	3	3	3	3	3	3	12		4	3	1	1	1	1	0	0	0	0	1	0	2	1	1	0
1	68	170	71	2	5	2	30	3	2	2	2	2	2	2	1	1	0	1	2	5	4	4	3	#NULL!	3	3	3	3	3	3	3	1	2	3	3	2	2	2	1	0	1	0	1	0	0	0	0	0	0
1	44	165	77	2	5	2	3	2	2	2	2	2	2	2	1	0	1	0	2	4	2	2	2	2	2	2	2	2	2	2	2	1	2	4	3	3	3	3	1	0	0	1	0	1	1	1	1	0	0
2	56	158	70	2	8	2	36	3	2	2	2	2	2	2	0	0	0	0	2	1	1	1	1	2	3	2	1	2	2	2	1	7	10	11	1	1	1	1	0	0	0	0	1	2	0	0	0	0	0
1	51	168	50	2	5	2	30	2	2	2	2	2	2	1	1	0	0	1	4	4	4	4	2	#NULL!	4	4	4	5	5	5	4	11	10	12	4	3	2	3	2	1	2	1	2	2	1	2	3	1	1
1	63	175	67	2	4	2	15	3	2	2	2	2	2	2	1	2	0	1	4	5	3	4	1	#NULL!	3	3	3	3	3	3	3	1	2	4	2	2	2	2	1	0	1	0	1	1	0	1	1	0	0
1	24	170	97	1	2	2	6	1	2	2	2	2	2	2	0	0	0	1	3	4	3	4	1	2	1	#NULL!	#NULL!	2	1	1	1	2	4	6	3	2	1	1	0	0	1	0	0	2	2	0	1	0	0
1	59	170	59	2	1	2	25	3	2	1	1	2	2	2	0	1	0	1	1	1	1	1	1	1	2	1	1	1	1	1	1				1	1	3	3	0	0	0	0	0	0	0	0	0	0	0
1	56	164	80	2	3	2	7	1	2	2	2	2	2	2	1	1	0	1	5	5	5	4	2	#NULL!	2	4	4	2	3	1	1	1	2	3	2	2	2	2	0	0	0	0	0	0	3	2	0	0	2
1	53	176	91	2	6	2	10	2	2	2	2	2	2	2	0	2	0	1	2	5	2	2	1	#NULL!	2	2	2	2	2	2	2	5			2	2	2	2	1	0	0	0	0	1	1	3	1	1	1
1	57	160	57	5	3	2	10	3	2	2	2	2	2	2	1	1	1	0	4	5	1	2	2	1	2	2	2	2	2	2	2	4	2		3	2	2	2	0	0	0	0	0	0	1	0	0	0	0
1	32	178	92	1	4	2	1	2	2	2	2	2	2	2	0	0	0	0	4	4	4	4	4	4	3	3	3	3	4	4	4	13	12	6	3	3	3	3	0	0	0	0	4	0	0	0	0	0	0
1	41	180	130	1	4	2	10	1	2	2	2	2	2	2	1	1	0	0	4	3	3	3	1	#NULL!	1	1	1	3	2	2	2	1	2	4	1	1	1	1	1	0	0	0	0	0	0	1	1	0	0
2	43	170	72	2	7	2	7	3	2	2	2	2	2	2	0	0	0	0	1	1	1	1	1	1	1	1	1	4	3	3	3	12	13	10	2	3	3	3	1	0	0	0	4	0	3	3	1	1	0
1	44	175	110	2	7	1	33	3	2	2	2	2	2	2	1	1	0	0	4	4	4	4	4	#NULL!	4	4	4	4	4	4	4	7	12	13	3	3	3	3	1	1	1	1	1	1	1	1	1	1	1
1	25	172	85	1	3	1	5	2	2	2	2	2	2	2	0	2	0	0	2	2	4	4	1	#NULL!	1	#NULL!	#NULL!	3	3	2	2	3	12	4	3	3	3	3	2	2	2	1	1	1	0	0	0	0	0
1	44	176	85	2	3	2	10	1	2	2	2	2	2	2	1	1	0	0	5	5	4	4	3	4	4	4	4	4	3	4	4	1	2	7	2	2	2	3	0	0	0	0	0	1	1	1	1	1	1
1	70	171	59	2	1	2	10	3	2	2	2	2	2	2	1	0	0	1	5	5	4	4	3	4	4	4	4	5	5	5	4	1	2	10	3	3	3	3	0	0	0	0	0	0	0	0	0	0	0
1	69	175	80	2	8	2	2	2	2	2	2	2	2	2	1	0	0	1	4	5	5	4	3	#NULL!	4	#NULL!	#NULL!	3	3	3	3	7	3	4	3	2	2	2	2	1	1	1	0	0	2	1	1	1	1
2	27	163	63	2	3	2	5	1	2	2	2	2	2	2	0	0	0	0	4	5	4	5	1	1	1	4	2	1	1	4	4	10	11	12	3	3	3	3	1	1	1	1	1	3	2	0	1	1	2
1	42	174	75	2	6	2	24	2	2	2	2	2	2	2	1	0	0	0	3	4	4	4	2	#NULL!	3	2	3	4	4	4	3	2	3	4	2	2	2	1	1	1	0	0	1	0	1	1	1	0	1
2	45	165	87	1	3	2	16	3	2	2	2	2	2	2	1	0	0	0	1	1	1	1	1	1	1	1	1	1	1	1	1				3	3	1	1	0	0	0	2	1	1	0	0	0	0	0
2	46	154	53.5	1	5	1	20	2	2	2	2	2	2	2	1	0	0	1	5	5	4	4	2	#NULL!	4	4	3	3	4	3	4	7	8	3	3	3	2	4	2	1	3	2	2	2	1	1	1	2	1
1	59	172	68	4	1	2	3	3	2	2	2	2	2	2	1	2	0	0	2	2	2	2	2	#NULL!	2	2	2	4	4	2	4	10	11	13	2	3	2	2	0	0	0	0	0	1	0	0	0	0	0
1	49	170	88	1	3	2	22	1	2	2	2	2	2	2	1	1	0	0	2	3	2	2	2	2	2	2	2	2	2	2	2	7	1	6	2	2	2	2	1	1	1	1	1	1	1	1	1	1	1
1	54	164	60	5	4	2	5	2	2	2	2	2	2	2	1	2	0	1	3	3	2	2	1	1	1	1	1	2	1	2	2	1	2	4	1	1	1	1	1	0	0	0	0	1	1	1	1	0	1
2	43	160	93	2	5	2	10	1	2	2	2	2	2	2	0	0	0	0	2	2	2	2	2	3	2	2	2	2	4	2	2	6	11		3	2	2	2	0	0	0	0	0	0	0	0	0	0	0
2	61	158	82	3	3	2	9	3	2	2	2	2	2	2	1	0	0	1	1	5	2	2	2	#NULL!	2	2	2	2	2	2	2	11	13	2	1	1	1	1	0	0	0	0	0	0	0	0	0	0	1
1	50	160	61	1	2	2	1	1	2	2	2	2	2	2	1	1	0	0	5	5	5	5	1	3	2	2	2	2	2	2	2	1	2	3	1	1	2	2	1	1	2	0	0	3	4	2	4	1	2
1	41	170	800	2	3	2	20	1	2	2	2	2	2	1	0	0	0	1	2	4	4	4	3	4	1	2	1	1	3	5	5	13	12	11	4	2	1	3	1	0	1	0	1	3	3	3	3	3	3
1	49	172	70	2	5	2	3	2	2	2	2	2	2	2	1	2	0	0	3	4	4	4	1	#NULL!	1	1	1	1	1	1	3	2	3	4	4	2	1	4	1	1	0	2	1	1	0	1	1	2	0
1	46	175	95	2	3	2	2	1	2	2	2	2	2	2	0	2	0	0	4	5	4	4	2	4	1	1	1	4	4	5	5	10	12	13	4	2	2	2	2	2	2	1	2	2	2	2	2	2	2
2	62	155	75.5	1	8	2	20	2	2	2	2	2	2	2	1	0	0	1	4	5	4	4	3	3	3	2	2	2	2	2	4	13	10	12	1	1	1	1	0	0	0	0	0	0	0	0	0	0	0
1	54	162	78	2	3	1	14	3	2	2	2	2	2	2	1	1	0	0	1	4	2	2	2	2	2	2	2	2	2	2	2	2			2	2	2	2	0	0	0	0	0	0	0	0	0	0	0
1	25	176	74	5	7	1	12	1	2	2	2	2	2	2	0	0	0	1	3	5	3	3	1	1	3	3	1	3	3	3	3	1	2	3	1	1	1	1	1	0	2	0	0	0	1	2	2	2	2
1	39	165	92	1	3	2	6	1	2	2	2	2	2	2	1	0	1	0	3	5	1	2	1	1	2	1	1	2	2	5	5	2	12	13	3	2	2	2	2	1	1	1	2	2	1	1	1	0	1
1	59	176	90	2	2	2	10	1	2	2	2	2	2	2	1	1	0	0	5	5	5	4	1	1	1	1	1	1	1	2	2	1	2	3	1	4	4	4	2	3	2	1	2	3	2	2	2	2	2
1	45	187	116	2	3	2	10	1	2	2	2	2	2	2	0	1	0	0	5	5	4	4	1	#NULL!	5	5	5	5	5	2	4	9	8	7	3	3	4	4	1	1	1	1	1	2	1	2	2	1	1
2	48	157	49	2	7	2	18	3	2	2	2	2	2	2	1	0	0	1	4	4	4	2	1	#NULL!	4	4	4	4	4	2	2	1	7	10	2	1	1	1	2	0	2	0	1	2	0	0	2	1	2
2	35	165	70	1	3	2	17	1	2	2	2	2	2	2	1	2	0	1	4	5	4	4	1	#NULL!	4	4	4	4	5	4	4	13	11	7	3	3	2	3	3	1	2	1	2	4	4	2	3	2	2
1	55	180	80	6	3	1	3	3	2	2	2	2	2	2	1	2	1	1	4	1	4	3	2	#NULL!	2	2	2	2	2	2	2	1	3	4	1	2	2	2	0	0	2	0	0	1	0	0	0	0	0
1	50	175	68	2	4	2	20	2	2	2	2	2	2	2	1	2	1	1	5	5	4	4	3	3	4	5	4	4	4	4	4	9	11	13	3	3	3	4	2	2	2	1	1	2	1	1	1	1	1
2	47	162	70	2	4	2	35	3	2	2	2	2	2	2	1	0	0	1	4	5	4	4	1	#NULL!	4	4	1	5	5	5	5	11	8	13	1	1	1	1	3	0	2	0	0	2	1	0	2	0	0
1	50	173	72	2	5	1	8	1	2	2	2	2	2	2	1	1	1	0	4	3	4	4	2	#NULL!	3	2	2	2	2	3	4	1	3	13	3	2	2	2	2	1	2	1	1	3	1	2	2	1	2
1	54	160	89	2	6	1	2	2	2	2	2	2	2	2	1	1	0	0	4	5	4	4	2	3	4	4	3	3	4	4	4	2	3	4	3	2	2	2	2	1	2	1	1	3	1	1	1	1	1
1	46	174	90	3	6	2	8	2	2	2	2	2	2	2	1	0	0	0	4	4	4	4	1	#NULL!	3	3	3	3	3	4	4	3	12	13	1	1	1	1	2	0	2	0	1	1	0	3	2	1	1
1	61	175	81	5	4	2	6	1	2	2	2	2	2	2	1	1	1	0	4	4	4	4	4	4	4	4	4	4	4	4	4	3	4	5	3	3	3	3	1	1	1	1	1	1	1	1	1	1	2
1	72	163	75	1	2	1	40	3	2	2	2	2	2	2	1	0	0	1	3	2	3	3	2	3	2	#NULL!	2	3	3	3	4	13	12	3	2	2	2	2	1	0	1	0	1	1	0	0	1	0	0
2	62	150	60	2	4	1	2	3	2	2	2	2	2	2	1	0	0	1	5	5	4	4	3	#NULL!	4	4	3	4	4	4	3	3	7	11	3	3	3	3	2	2	2	2	2	2	2	2	2	2	2
2	28	162	84.8	1	2	1	#NULL!	3	2	2	2	2	2	2	0	0	1	0	3	4	4	4	3	3	3	3	3	3	3	3	3	2	3	4	4	3	3	4	2	1	0	2	1	1	2	1	1	0	1
1	51	172	114	2	4	2	10	1	2	2	2	2	2	2	1	0	1	0	3	4	4	4	2	2	2	2	2	2	2	2	3	3	8	13	3	2	2	2	1	1	1	1	1	1	1	2	2	1	1
2	56	160	50	2	3	1	20	1	2	2	2	2	2	2	0	0	0	1	4	4	4	3	2	#NULL!	4	3	3	3	3	2	2	1	4	7	3	3	3	3	2	2	2	2	2	3	2	2	3	2	2
2	77	154	58	2	5	2	15	3	2	2	2	2	2	2	0	0	0	1	1	5	1	1	1	#NULL!	1	1	1	1	11	4	4	2	12	13	3	1	1	1	0	0	0	0	0	0	0	0	0	0	0
1	50	171	80	2	4	2	30	1	2	2	2	2	2	2	1	2	0	0	2	4	2	2	1	#NULL!	4	4	2	4	4	3	2	10	11	13	2	2	3	4	2	3	2	3	2	1	2	1	1	1	1
1	62	177	83	2	3	2	2	1	2	2	2	2	2	2	1	0	0	1	1	1	4	4	2	#NULL!	1	2	1	1	1	1	1	3	4		1	2	1	1	1	0	0	0	0	0	1	0	0	0	0
1	57	168	90	2	3	2	4	1	2	2	2	2	2	2	0	0	0	1	4	4	4	4	1	1	1	1	1	1	2	1	1	1	2	3	3	2	1	1	0	0	0	0	0	0	2	0	0	0	0
2	27	153	60	1	4	1	17	3	2	2	2	2	2	1	1	0	0	0	2	4	2	4	1	#NULL!	1	1	4	4	5	5	5	11	12	13	3	2	1	1	1	0	2	0	0	1	1	0	1	1	0
1	57	177	73	2	4	2	30	3	2	2	2	2	2	2	1	0	0	1	2	3	3	3	2	#NULL!	2	2	2	2	2	2	2	2	3	4	3	2	2	2	1	1	1	1	1	1	1	1	1	1	1
1	47	165	85	2	8	1	20	2	2	2	2	2	2	2	1	1	0	1	3	4	3	3	1	1	3	3	2	4	2	2	2	7	8	10	2	1	1	1	1	0	0	0	1	0	0	1	1	0	0
1	39	174	110	1	6	2	25	1	2	2	2	2	2	2	1	0	0	0	4	4	3	3	1	#NULL!	4	4	3	4	5	3	3	11	8	2	3	3	2	2	2	1	2	1	2	2	1	1	2	1	1
1	54	170	80	2	4	2	12	2	2	2	2	2	2	2	1	1	0	0	5	5	5	5	4	4	1	1	1	1	4	4	4	10	11	12	1	1	1	1	2	0	0	0	2	2	0	2	2	0	0
1	24	175	92	1	5	2	4	1	2	2	2	2	2	2	0	0	0	0	4	4	4	4	3	#NULL!	3	3	3	3	3	3	3	1	2	3	3	3	3	3	1	1	1	1	1	1	1	1	1	1	1
1	62	175	68	2	4	2	9	1	2	2	2	2	2	2	1	1	0	0	2	5	2	5	1	#NULL!	1	1	5	2	2	4	4	2	4	13	4	1	1	1	0	0	0	0	0	0	0	0	0	0	0
2	41	153	53	1	3	2	28	2	2	2	2	2	2	2	0	0	0	0	4	4	3	3	2	#NULL!	3	3	3	3	3	3	1	1	2	3	3	2	2	2	1	1	1	1	1	1	0	0	1	1	0
2	50	160	80	2	4	2	22	1	2	2	2	2	2	2	1	0	0	0	4	5	4	4	3	#NULL!	4	3	3	3	3	3	3	1	3	4	2	2	2	2	1	1	1	1	1	1	1	1	1	1	1
1	55	168	75	2	8	2	30	2	2	2	2	2	2	2	1	0	0	1	4	4	5	5	5	#NULL!	5	5	5	5	5	5	5	3	7	9	3	3	3	3	2	2	2	2	2	2	2	2	2	2	2
1	47	179	90	2	3	2	17	1	2	2	2	2	2	2	0	2	1	0	4	5	3	5	1	#NULL!	1	1	2	1	1	4	2	2	4	12	2	2	2	2	0	0	0	0	0	1	2	2	2	0	1
1	56	178	83	2	4	1	13	1	2	2	2	2	2	2	1	1	0	0	3	4	4	3	4	3	3	4	4	3	3	3	4	7	9	13	3	2	2	3	2	1	2	1	1	2	1	1	1	1	1
1	32	168	75	1	3	2	12	2	2	2	2	2	2	2	1	0	0	0	1	1	2	2	2	#NULL!	2	3	3	2	2	2	2	8	9	6	1	1	1	1	1	0	1	0	0	1	2	1	1	0	1
2	61	153	61	2	2	2	20	3	2	2	2	2	2	2	1	0	0	1	4	2	2	2	5	#NULL!	1	1	1	1	1	1	1	1	5		1	3	3	3	0	0	0	0	0	1	0	0	0	0	0
2	42	155	82	2	4	2	20	2	2	2	2	2	2	2	0	2	0	0	1	1	4	4	1	4	1	1	1	1	1	1	1	2	3	6	3	3	1	1	1	0	0	0	0	1	0	0	1	1	1
1	45	168	72	2	4	2	5	2	2	2	2	2	2	2	1	0	0	1	5	5	4	5	4	#NULL!	5	4	4	4	4	3	4	1	2	3	5	4	4	4	2	2	3	2	3	3	1	3	4	4	2
1	25	183	85	1	4	2	4	3	2	2	2	2	2	2	0	1	0	1	1	2	3	3	1	#NULL!	1	1	2	2	1	1	1	3	4		1	1	1	1	0	0	0	0	0	0	0	0	0	0	0
1	29	175	80	1	4	2	3	1	2	2	2	2	2	2	0	1	1	1	2	2	4	4	1	#NULL!	2	1	1	1	1	1	1	3	4		1	1	1	2	1	1	1	0	0	1	2	1	1	1	1
1	60	168	76	1	1	1	10	3	2	2	2	2	2	2	1	0	0	0	2	4	3	3	3	3	2	2	2	2	2	2	2	2	3	4	1	1	1	1	1	0	0	0	1	2	0	0	1	1	0
1	63	176	76	3	3	2	10	3	2	2	2	2	2	2	1	0	1	1	2	2	2	2	2	#NULL!	2	2	2	2	2	2	2				2	2	2	2	0	0	0	0	0	0	1	0	0	0	1
1	23	174	110	1	5	2	5	1	2	2	2	2	2	2	0	1	0	0	2	4	2	3	2	#NULL!	2	2	2	3	2	2	2	2	4	10	2	1	1	1	0	0	0	0	0	1	1	1	1	0	0
2	43	165	85	1	2	2	14	1	2	2	2	2	2	2	1	1	1	1	2	5	2	2	2	#NULL!	1	1	1	4	4	4	5	10	12	13	3	2	2	2	2	2	2	1	1	1	2	1	1	1	1
1	31	168	70	2	3	2	5	1	2	2	2	2	2	2	0	1	0	1	4	4	3	2	1	1	2	#NULL!	2	1	1	1	1	3	4	2	3	3	3	3	0	0	2	1	2	1	2	2	2	0	0
1	61	155	70	2	3	1	20	2	2	2	2	2	2	2	1	1	0	1	4	4	4	4	3	#NULL!	4	4	4	4	3	4	3	1	2	12	2	1	1	2	2	0	1	1	1	1	1	3	2	1	2
1	26	171	75	1	2	1	8	2	2	2	2	2	2	2	0	0	0	0	3	4	3	3	1	3	4	2	2	2	4	2	1	2	7	11	1	1	1	1	1	0	2	0	0	1	0	0	0	0	0
1	35	177	140	1	6	2	17	1	2	2	2	2	2	2	0	0	0	0	3	3	2	1	1	#NULL!	2	#NULL!	#NULL!	2	2	1	1	7	3	2	2	1	1	1	0	0	0	0	0	1	0	0	1	0	0
1	27	165	49	2	6	2	3	1	2	2	2	2	2	2	0	1	0	0	1	1	1	2	1	1	1	1	2	1	1	1	1				1	1	1	1	0	1	1	0	0	0	0	0	0	0	0
2	53	153	54	5	5	2	4	2	2	2	2	2	2	2	1	1	0	1	5	5	5	4	2	#NULL!	4	#NULL!	#NULL!	5	4	3	4	7	11	13	4	3	5	3	3	2	2	3	1	1	0	0	2	1	1
1	42	176	82	1	4	1	20	2	2	2	2	2	2	2	1	0	1	1	3	4	4	4	2	#NULL!	2	2	2	4	3	4	3	4	6	12	1	1	2	2	1	1	1	1	1	2	2	1	2	1	1
1	46	465	56	2	4	2	12	1	2	2	2	2	2	2	1	1	0	0	2	3	4	4	2	4	4	4	3	4	4	4	3	3	7	11	3	3	3	3	1	1	1	1	1	1	2	1	1	1	0
1	39	165	75	2	6	2	25	1	2	2	2	2	2	2	1	1	0	0	4	5	4	5	3	#NULL!	3	3	3	3	4	3	3	2	3	4	2	2	2	2	1	0	1	0	1	1	1	3	1	1	1
2	62	154	62	2	1	1	42	3	2	2	2	2	2	2	1	0	0	0	4	4	3	3	3	#NULL!	2	2	2	2	4	4	5	11	12	13	1	1	1	1	0	0	0	0	0	0	2	0	1	1	0
1	41	173	115	2	4	2	2	1	2	2	2	2	2	2	1	0	0	0	5	5	3	3	2	4	4	4	4	4	5	5	5	11	12	13	3	1	1	1	2	0	1	0	0	0	0	0	0	0	0
1	28	168	94.7	1	2	2	13	2	2	2	2	2	2	2	1	0	0	0	4	4	4	5	3	#NULL!	3	3	4	1	2	2	3	3	4	9	2	2	2	1	1	0	0	0	1	1	2	1	1	0	1
2	60	162	63	2	4	2	43	1	2	2	2	2	2	2	0	0	0	0	5	5	5	5	1	#NULL!	1	1	1	1	1	4	5	2	12	13	1	1	1	1	0	0	0	0	0	2	2	0	0	0	0
1	48	168	96	2	5	2	7	1	2	2	2	2	2	2	1	1	0	0	4	5	3	2	1	#NULL!	1	3	3	5	2	2	2	1	5		1	1	1	1	0	0	0	0	0	0	2	0	0	0	0
1	40	162	66	2	4	1	15	2	2	2	2	2	2	2	1	2	0	0	2	4	1	2	1	#NULL!	1	1	1	4	2	3	4	2	10	13	1	1	1	1	0	0	0	0	0	0	0	0	0	0	0
2	56	152	59	2	2	2	29	1	2	2	2	2	2	2	0	2	0	0	4	4	4	4	3	#NULL!	4	4	4	5	5	4	4	10	11	12	3	1	1	4	1	1	0	0	0	0	2	2	0	0	0
1	32	167	104	1	3	1	16	1	2	2	2	2	2	2	0	1	0	0	2	2	3	2	2	2	2	2	3	3	3	3	3	11	12	13	3	3	3	3	0	0	0	0	0	0	0	0	0	0	0
1	31	174	100	1	5	2	18	3	2	2	2	2	2	2	1	0	0	0	1	5	3	5	1	#NULL!	4	1	1	4	5	3	4	10	11	13	5	5	5	5	4	4	4	4	4	4	4	2	3	2	3
2	22	160	93.5	1	2	1	11	2	2	2	2	2	2	2	1	1	0	0	4	4	5	4	4	#NULL!	4	3	3	4	4	5	5	3	12	13	1	1	1	1	0	0	0	0	0	2	2	0	0	0	0
1	33	177	106	1	1	2	13	3	2	2	2	2	2	2	0	0	0	0	4	4	3	3	2	3	2	2	2	4	4	4	4	11	12	13	4	2	2	2	1	0	1	0	0	1	2	1	1	0	1
1	50	183	110	2	7	2	20	1	2	2	2	2	2	2	1	0	0	1	4	3	4	3	3	#NULL!	3	3	3	2	5	4	3	3	11	12	5	1	1	1	1	0	2	1	1	0	1	0	0	0	0
2	41	155	60	2	4	1	7	3	2	2	2	2	2	2	0	0	0	0	4	4	2	4	2	#NULL!	4	2	2	4	4	5	5	10	12	13	1	1	1	1	0	0	0	0	0	0	2	0	0	0	0
1	41	168	70	1	3	2	6	1	2	2	2	2	2	2	1	0	0	1	2	5	2	2	1	#NULL!	2	2	2	2	2	2	2	2			1	1	1	1	0	0	0	0	0	0	0	3	0	0	0
1	62	167	72	2	2	2	27	3	2	2	2	2	2	2	0	2	0	0	5	5	1	1	1	#NULL!	1	1	1	4	2	2	4	1	2	10	1	1	1	1	0	0	0	0	0	0	2	0	0	0	0
1	64	180	105	2	2	1	34	3	2	2	2	2	2	2	0	0	0	0	4	4	4	4	1	#NULL!	3	2	2	4	4	4	4	11	12	13	3	1	1	1	2	1	1	1	1	1	1	1	1	1	1
1	23	181	103	1	3	2	3	2	2	2	2	2	2	2	1	2	1	0	5	5	4	4	1	#NULL!	1	1	1	4	4	1	1	1	2		4	3	2	2	2	1	1	1	2	4	0	3	2	1	1
1	42	171	104	2	4	1	22	1	2	2	2	2	2	2	1	0	0	0	4	4	2	2	1	#NULL!	3	4	2	4	2	2	2	1	8	10	1	1	1	1	0	0	0	0	0	0	0	1	0	0	0
1	58	172	74	2	3	2	26	3	2	2	2	2	2	1	1	2	0	1	5	5	5	5	1	#NULL!	4	5	4	2	5	4	4	2	8	11	4	4	3	4	2	0	2	0	4	2	2	2	2	2	2
1	54	160	86	2	5	1	32	2	2	2	2	2	2	2	1	1	1	0	4	4	5	3	3	#NULL!	3	3	3	3	3	4	4	3	12	13	1	1	1	1	2	0	1	0	1	1	1	1	2	0	1
1	64	165	72	2	4	2	34	1	2	2	2	2	2	2	1	0	0	0	4	5	5	5	1	#NULL!	4	4	4	1	4	4	4	3	12	13	4	1	1	4	2	0	3	3	3	3	2	2	2	1	3
1	48	179	80	5	3	1	20	3	2	2	2	2	2	2	0	1	0	1	2	2	2	2	2	#NULL!	2	4	1	4	4	2	5	8	10	13	1	1	1	1	1	0	0	0	0	0	0	0	0	0	0
1	25	163	80	1	3	2	4	2	2	2	2	2	2	2	1	0	0	1	1	3	1	4	1	#NULL!	1	1	1	1	1	2	2	4			1	1	1	1	0	0	0	0	0	0	0	1	0	0	0
1	49	165	74	2	5	1	22	1	2	2	2	2	2	2	0	2	0	1	3	4	4	4	3	#NULL!	4	3	2	3	4	4	3	3	7	11	2	2	2	2	2	1	2	1	1	2	3	1	2	2	2
2	68	164	58	2	2	1	24	3	2	2	2	2	2	1	0	0	0	0	4	5	3	3	2	#NULL!	4	2	2	4	4	5	4	2	12	13	1	1	1	1	0	0	0	0	0	0	1	1	1	1	1
1	40	171	90	1	6	1	7	2	2	2	2	2	2	2	1	1	1	1	4	4	3	3	2	#NULL!	3	1	1	1	4	3	2	1	2	11	1	1	1	1	0	0	1	0	0	1	0	1	0	0	0
1	47	172	88	2	5	1	27	2	2	2	2	2	2	2	0	1	0	1	4	5	5	4	1	#NULL!	3	3	3	3	3	5	4	2	3	12	1	1	1	1	1	0	4	0	0	0	0	0	0	0	0
1	44	163	64	1	3	2	33	2	2	2	2	2	2	2	0	0	0	0	5	5	4	4	2	5	2	2	2	5	5	5	5	1	10	12	3	3	3	3	1	0	1	1	3	2	3	2	0	2	0
1	29	168	83	1	7	2	16	2	2	2	2	2	2	1	0	1	0	0	3	5	4	3	2	#NULL!	3	3	3	3	3	3	4	2	3	13	1	1	1	2	2	0	0	0	0	0	0	0	0	0	0
1	40	161	90.5	2	3	2	12	1	2	2	2	2	2	2	1	0	0	0	5	5	4	4	2	#NULL!	5	4	4	5	1	4	4	1	2	7	1	1	1	1	0	0	0	0	0	0	0	2	0	0	0
1	29	178	86	1	3	2	23	1	2	2	2	2	2	2	1	0	0	1	4	5	3	2	2	#NULL!	1	1	1	2	2	2	2	1	2		1	1	1	1	0	0	0	0	0	2	0	2	2	0	0
1	49	171	72	2	4	2	14	1	2	2	2	2	2	2	1	1	0	0	4	4	1	2	2	#NULL!	4	3	3	5	5	5	5	10	11	13	3	1	3	3	2	2	2	2	2	2	2	2	2	2	3
1	44	170	70	2	4	2	25	1	2	2	2	2	2	2	0	0	0	1	4	4	5	4	2	#NULL!	2	4	2	4	4	4	4	3	8	13	1	1	1	1	0	0	1	0	0	2	1	2	1	0	0
2	54	152	58	2	2	1	11	1	2	2	2	2	2	2	1	0	0	0	5	5	5	5	2	#NULL!	5	5	4	5	4	5	5	1	12	13	3	3	3	3	2	2	2	2	2	2	2	2	2	2	2
2	56	170	79.5	5	3	2	11	1	2	2	2	2	2	2	1	1	0	0	4	5	3	4	2	#NULL!	2	2	2	2	3	4	4	2	4	12	3	2	2	2	0	0	0	0	1	0	3	0	0	0	0
1	53	169	93	2	3	2	13	2	2	2	2	2	2	2	1	2	1	0	5	5	5	5	4	#NULL!	5	5	5	5	5	5	5	1	10	11	1	1	1	1	0	0	0	0	0	1	1	3	2	1	1
2	29	162	62	1	3	1	7	2	2	2	2	2	2	1	0	0	0	0	3	4	4	3	#NULL!	#NULL!	3	3	3	4	4	3	3	2	10	11	2	2	2	2	1	1	1	1	1	1	0	2	1	1	0
2	42	159	84	5	4	1	17	3	2	2	2	2	2	2	1	0	0	0	5	5	5	5	5	#NULL!	5	5	5	5	5	5	5	11	12	13	4	4	4	4	4	0	3	3	3	3	0	0	3	0	0
1	37	177	92	1	3	2	21	2	2	2	2	2	2	2	1	0	0	0	4	5	3	4	1	#NULL!	2	2	4	4	3	3	4	4	5	9	2	2	2	2	0	0	0	0	0	0	0	0	0	0	0
2	69	152	64	2	2	2	4	3	2	2	2	2	2	2	1	0	0	0	2	4	2	2	2	2	2	2	2	2	2	4	4	2	12	13	1	1	1	1	0	0	0	0	0	0	2	0	0	0	0
1	39	168	83.7	5	5	1	9	2	2	2	2	2	2	2	1	1	0	1	5	5	3	4	3	#NULL!	4	3	1	5	5	1	1	1	2	10	1	1	1	1	0	0	0	0	0	1	4	0	0	0	0
1	47	165	93	2	4	1	17	2	2	2	2	2	2	2	1	0	0	0	5	5	4	4	1	#NULL!	4	2	2	4	4	4	4	1	2	3	3	1	2	3	1	1	2	0	2	2	1	0	2	2	2
1	62	166	56	5	4	2	18	1	2	2	2	2	2	2	0	1	1	0	4	4	4	4	2	#NULL!	4	4	2	2	2	4	3	1	2	7	1	1	1	1	0	0	0	0	0	0	0	0	0	0	0
2	40	165	69.7	2	4	1	15	2	2	2	2	2	2	2	1	0	0	0	4	5	4	4	1	#NULL!	1	4	4	4	4	3	4	2	8	11	3	3	3	3	2	0	0	0	0	1	0	0	2	1	0
1	69	159	63	2	3	2	29	3	2	2	2	2	2	2	1	1	0	1	1	1	4	2	2	#NULL!	2	1	1	2	2	2	4	3	13		1	1	1	1	0	0	0	0	1	0	2	2	0	0	1
1	37	175	80	1	3	2	17	3	2	2	2	2	2	2	0	0	0	0	4	4	3	4	2	#NULL!	2	2	2	2	2	2	4	1	2	13	1	1	1	1	3	0	1	0	0	0	0	0	0	0	0
2	66	150.4	64.9	2	3	2	8	3	2	2	2	2	2	2	0	0	0	1	3	4	4	3	2	#NULL!	3	3	2	4	3	4	4	2	12	13	2	2	2	2	0	0	0	0	0	0	0	0	1	0	0
1	40	160	72	2	4	1	20	1	2	2	2	2	2	2	0	0	0	1	4	4	2	4	2	#NULL!	2	2	2	4	4	4	4	2	11	12	1	1	1	1	0	0	0	0	0	0	2	0	0	1	0
2	33	160	78.2	1	4	2	6	3	2	2	2	2	2	2	0	0	0	0	2	4	4	4	3	#NULL!	3	3	3	3	3	3	4	2	3	4	1	1	1	1	0	0	0	0	0	0	0	0	0	0	0
1	45	175	78	5	3	2	27	1	2	2	2	2	2	2	0	0	0	0	2	2	2	2	1	#NULL!	2	3	1	2	3	2	2				1	1	1	1	0	0	0	0	0	0	1	0	0	0	0
2	63	150	66	2	2	2	33	3	2	2	2	2	2	2	1	1	0	0	5	5	4	3	2	#NULL!	5	4	2	2	4	3	4	1	2	11	4	4	2	4	2	0	2	0	0	0	2	3	0	2	0
2	41	169	48	2	1	1	26	3	2	2	2	2	2	2	0	0	0	0	2	4	2	2	2	#NULL!	2	2	2	2	1	4	4	2	12	13	1	1	1	3	2	1	0	1	1	0	0	0	0	0	0
1	51	182	75	2	7	2	16	2	2	2	2	2	2	2	1	1	0	0	3	5	3	3	1	#NULL!	1	2	2	2	2	5	5	2	12	13	1	1	1	1	1	1	1	1	1	1	2	3	1	0	0
2	39	160	70.1	2	2	1	23	1	2	2	2	2	2	2	1	1	0	0	4	4	4	3	2	#NULL!	2	2	2	5	5	4	5	10	11	13	4	4	4	4	2	1	1	1	2	1	0	3	0	2	2
2	34	150	73	1	3	2	9	1	2	2	2	2	2	2	0	0	0	0	5	5	4	2	2	#NULL!	5	2	2	5	5	5	5	7	11	12	1	3	3	3	3	1	3	1	2	1	0	0	0	3	0
1	42	167	72.6	1	3	2	27	1	2	2	2	2	2	2	0	1	1	0	5	5	4	4	2	#NULL!	2	2	2	4	5	2	2	1	2	5	2	2	2	2	1	0	0	0	0	0	0	2	0	0	0
1	29	178	100	1	3	1	17	2	2	2	2	2	2	2	0	0	0	1	2	2	4	4	1	#NULL!	1	1	1	4	3	4	2				1	1	1	1	1	1	1	1	4	3	1	1	3	1	1
1	40	158	87	1	3	1	24	2	2	2	2	2	2	2	0	0	0	1	3	4	4	4	1	#NULL!	2	2	3	4	4	2	2				3	2	4	4	1	1	0	0	1	0	2	1	0	0	1
1	40	175	90.8	2	3	1	25	2	2	2	2	2	2	2	1	0	0	0	4	4	4	3	1	#NULL!	2	2	2	4	4	4	3				3	2	2	2	1	0	0	0	1	2	1	0	1	0	1
1	38	180	95	1	6	2	13	2	2	2	2	2	2	2	1	1	0	0	2	4	2	2	2	#NULL!	2	2	2	2	2	2	2				2	2	2	2	0	0	0	0	0	0	2	0	0	0	2
1	43	180	80	1	3	1	26	2	2	2	2	2	2	2	1	2	0	0	4	4	4	3	2	#NULL!	3	3	3	3	3	3	3				3	3	2	2	1	0	1	0	0	0	0	4	0	0	0
1	41	170	92	1	3	2	18	1	2	2	2	2	2	2	1	0	0	0	4	4	4	4	3	4	4	4	4	4	4	4	4				3	2	2	2	1	1	1	1	0	0	1	1	0	1	1
1	42	171.5	110	1	4	1	23	2	2	2	2	2	2	2	0	0	0	0	2	5	4	4	2	#NULL!	1	1	1	1	2	5	5	2	12	13	1	1	1	1	0	0	0	1	1	1	1	1	0	0	3
2	21	160	93	1	2	1	10	2	2	2	2	2	2	2	1	1	0	0	3	4	4	3	1	#NULL!	4	3	1	4	4	4	4	4	12	13	1	1	1	1	0	0	0	0	0	0	1	0	0	0	0
1	41	178	72	2	3	2	9	1	2	2	2	2	2	2	0	2	0	1	3	4	4	4	2	#NULL!	4	4	4	4	4	4	5	3	5	13	3	1	1	1	0	0	0	0	0	0	0	2	1	1	0
1	59	160	58.2	2	2	2	34	3	2	2	2	2	2	2	0	0	0	0	5	5	5	5	5	#NULL!	5	5	5	5	5	5	5	8	11	13	4	2	3	4	2	2	1	2	2	1	0	0	2	2	1
1	35	176	109.5	1	4	2	15	1	2	2	2	2	2	2	1	1	0	0	2	5	2	2	2	#NULL!	2	1	1	1	1	1	1	2			1	1	1	1	0	0	0	0	0	0	0	2	0	0	0
1	34	171	63	1	7	1	19	2	2	2	2	2	2	1	0	0	0	0	4	2	2	4	2	#NULL!	2	2	3	3	5	3	3	1	4	11	1	1	1	1	0	0	1	0	0	0	1	0	0	0	0
1	69	168	60	2	1	1	24	3	2	2	2	2	2	2	0	2	0	1	5	5	5	3	2	#NULL!	2	#NULL!	#NULL!	4	4	4	5	2	12	13	1	3	1	1	2	0	1	0	0	0	0	0	0	0	1
1	36	168	66	2	5	1	31	3	2	2	2	2	2	2	0	0	0	0	4	5	4	3	1	#NULL!	3	4	4	4	5	5	5	2	11	13	2	1	1	1	0	0	0	0	0	0	0	2	1	1	0
2	27	157	51	1	1	2	10	3	2	2	2	2	2	2	0	0	0	0	4	5	4	3	2	#NULL!	2	2	2	2	4	2	2	1	2	3	3	3	1	1	2	0	1	0	2	2	0	0	1	2	0
1	50	174	84	2	4	1	18	2	2	2	2	2	2	2	0	0	0	1	2	4	2	2	#NULL!	#NULL!	2	2	2	2	2	4	3	2	12		1	1	1	1	0	0	0	0	0	0	0	0	0	0	0
1	65	163	75	2	4	2	25	3	2	2	2	2	2	2	1	2	0	1	5	5	3	4	2	#NULL!	2	2	2	5	4	4	4	11	12	13	1	1	1	1	0	0	0	1	0	2	2	3	2	0	1
2	36	163	98	1	3	2	18	1	2	2	2	2	2	2	1	0	0	0	5	5	5	4	1	#NULL!	5	4	3	4	5	5	5	7	11	13	3	1	1	3	1	0	2	0	0	2	0	0	1	0	1
1	39	173	96	2	7	1	14	2	2	2	2	2	2	2	1	0	0	0	4	5	5	5	1	#NULL!	5	5	5	3	5	3	4	8	9	11	4	1	1	4	0	0	0	0	0	0	3	0	0	0	0
1	45	172	98	2	4	2	10	2	2	2	2	2	2	2	1	0	0	0	4	4	4	4	1	4	2	2	2	2	3	4	4	6	12	13	3	1	1	1	0	0	0	0	0	0	2	0	0	0	0
1	54	164	88	2	8	1	35	2	2	2	2	2	2	2	1	2	0	0	4	4	4	4	2	#NULL!	4	4	4	5	4	2	4	3	8	13	2	2	4	4	0	1	1	0	0	0	0	0	0	0	0
2	27	163	58	1	3	2	12	2	2	2	2	2	2	2	0	0	0	0	3	4	4	3	2	#NULL!	2	3	3	4	2	2	2	2	3	10	2	2	3	3	2	1	2	2	1	2	2	0	2	1	1
1	43	186	107	5	3	1	26	1	2	2	2	2	2	2	1	0	0	0	3	3	3	3	3	#NULL!	3	3	3	3	3	4	4	12	13		1	1	1	1	0	0	0	0	0	0	2	0	0	0	0
1	40	171.5	84	3	8	1	22	2	2	2	2	2	2	2	1	0	0	1	4	4	4	4	3	3	4	2	2	4	4	3	5	10	11	13	3	3	3	3	1	1	1	1	1	2	0	1	1	2	1
1	42	165	105	1	4	2	17	1	2	2	2	2	2	2	1	2	0	0	4	4	4	4	2	#NULL!	3	2	4	4	4	4	4	3	12	13	3	2	2	2	1	0	0	0	3	0	2	1	0	0	0
1	37	162	80	5	4	2	22	2	2	2	2	2	2	2	0	0	0	0	1	4	1	1	1	#NULL!	1	4	1	4	4	2	3	2	10	11	1	1	1	1	0	0	0	0	0	0	0	0	0	0	0
1	51	178	88	2	4	1	18	2	2	2	2	2	2	2	1	0	0	1	4	5	4	4	2	#NULL!	2	2	2	2	2	5	5	2	12	13	3	1	1	3	1	0	2	0	1	1	2	0	1	1	2
2	33	158	87	1	2	1	33	2	2	2	2	2	2	1	0	0	0	0	5	5	4	4	3	#NULL!	4	4	3	4	4	4	4	1	2	8	4	2	2	4	1	1	1	1	1	2	3	0	2	2	0
1	39	169	74	2	5	2	21	2	2	2	2	2	2	2	0	0	0	1	3	5	2	2	1	#NULL!	2	2	3	2	3	3	3	2			1	1	1	1	0	0	0	0	0	0	0	2	0	0	0
2	47	150	48	2	3	2	1.5	1	2	2	2	2	2	2	1	0	0	0	5	5	3	2	1	#NULL!	1	2	2	4	2	5	5	1	12	13	1	1	1	1	0	0	0	0	0	1	1	0	0	0	0
1	40	170	80	2	4	1	20	2	2	2	2	2	2	2	0	0	0	1	5	5	4	4	2	#NULL!	4	4	4	5	5	5	5	3	12		5	4	4	4	4	3	3	2	4	4	4	0	3	3	1
1	46	172	85	1	3	1	10	1	2	2	2	2	2	2	1	1	0	0	2	4	1	1	1	#NULL!	1	1	1	1	1	3	3	4			3	1	1	1	0	0	0	0	0	0	0	1	0	2	0
1	56	172	65	2	4	2	8	1	2	2	2	2	2	2	1	1	1	0	5	5	5	5	1	#NULL!	2	2	2	2	2	2	2	1	2	3	1	1	1	1	0	0	0	0	0	0	2	0	0	0	0
2	43	158	58	2	4	2	24	1	2	2	2	2	2	2	0	0	0	0	4	4	3	3	2	#NULL!	4	4	1	4	5	5	5	11	12	13	1	1	1	1	0	0	1	1	0	1	4	0	0	0	0
1	34	169	90	1	3	2	19	1	2	2	2	2	2	2	0	0	0	0	4	5	3	4	1	#NULL!	4	4	4	4	4	4	4	2			1	1	1	1	0	0	0	0	0	0	0	0	0	0	0
1	33	162	93	1	3	2	10	2	2	2	2	2	2	2	1	0	0	0	4	5	3	4	2	#NULL!	4	4	4	3	4	3	3	5			2	2	2	2	0	0	0	0	0	0	0	0	1	0	0
1	81	163	83	2	1	2	68	3	2	2	2	2	2	2	0	0	0	1	3	4	3	3	3	2	2	2	2	2	2	2	2	2			1	1	1	1	0	0	0	0	0	0	0	0	0	0	0
1	58	170	58	2	3	2	23	3	2	2	2	2	2	2	0	1	0	0	4	4	4	4	2	#NULL!	2	2	2	4	4	4	4	10	12	13	4	4	4	4	2	2	1	1	1	1	3	1	1	1	2
1	52	171	78	2	5	2	24	2	2	2	2	2	2	2	1	0	0	0	3	4	3	3	3	#NULL!	2	2	2	2	2	3	3	2			2	2	2	2	2	0	0	0	1	2	0	2	2	0	1
1	47	175	88	1	3	2	17	1	2	2	2	2	2	2	1	2	0	0	4	4	3	3	1	#NULL!	2	2	2	2	2	2	2	1	2		2	2	2	2	0	0	0	0	0	0	0	2	1	0	1
1	40	185	72	2	6	1	15	2	2	2	2	2	2	2	0	1	0	0	4	4	4	4	2	#NULL!	3	3	3	4	4	4	4	10	12	13	1	1	1	3	0	0	0	0	0	0	0	2	1	0	0
1	45	172	78	1	3	2	20	1	2	2	2	2	2	2	0	2	0	0	3	4	4	4	3	#NULL!	4	4	4	4	3	2	2	2	3	9	3	1	1	1	0	0	0	0	0	0	0	0	0	0	0
1	47	168	80	2	4	1	23	2	2	1	2	2	2	2	1	1	1	0	4	5	5	4	2	#NULL!	4	4	3	4	4	4	4	2	3		3	2	2	2	0	0	0	0	0	1	0	0	0	0	0
2	59	162	89	6	2	1	5	3	2	2	2	2	2	2	1	0	1	0	5	5	5	5	1	2	4	4	3	4	4	5	5	1	2	3	4	2	4	2	1	0	2	2	2	2	0	2	2	2	4
2	35	168	49	2	1	2	10	3	2	2	2	2	2	2	0	0	0	1	1	5	1	5	1	#NULL!	5	1	5	5	4	5	5	10	12	13	4	1	1	1	0	0	0	0	0	0	2	0	0	0	0
2	60	160	66	2	1	2	20	3	2	2	2	2	2	2	1	0	0	0	4	5	4	4	2	1	3	2	2	2	3	5	4	2	12	13	1	1	1	1	0	0	0	0	0	0	1	0	0	0	0
2	63	158.5	63.5	2	4	1	3	2	2	2	2	2	2	2	0	0	0	0	4	4	4	3	2	#NULL!	4	4	3	4	4	4	4	2	3	11	4	1	1	1	0	0	0	0	0	2	2	0	0	0	0
1	42	162	62	2	4	2	13	2	2	2	2	2	2	2	0	1	1	0	4	4	4	4	2	#NULL!	2	2	2	3	3	2	3	1	2	3	2	2	2	2	0	0	0	0	0	0	0	0	0	0	0
1	65	17	76	2	3	2	10	1	2	2	2	2	2	2	0	0	1	1	2	4	2	2	2	2	2	2	2	2	2	2	2				2	2	2	2	1	0	0	0	0	0	0	0	0	0	0
2	24	165	77	1	1	2	16	3	2	2	2	2	2	2	0	0	1	0	4	4	4	4	2	#NULL!	2	2	2	4	4	4	3	1	3	8	1	1	1	1	1	0	0	0	0	0	1	0	0	0	0
1	35	165	140	2	3	2	13	1	2	2	2	2	2	2	1	1	1	0	3	5	5	5	2	#NULL!	1	1	1	1	5	4	5	2	11	13	1	1	1	4	1	1	1	0	0	0	2	4	0	2	4
1	48	170	81.4	5	4	1	13	1	2	2	2	2	2	2	1	2	0	1	1	1	4	3	1	#NULL!	1	1	1	1	1	1	1	4			1	1	1	1	0	0	0	0	0	0	0	2	0	0	0
1	28	183	100	2	4	2	9	1	2	2	2	2	2	2	0	1	1	0	4	4	4	4	2	#NULL!	3	3	3	4	4	3	3				2	2	2	2	0	1	0	0	0	0	0	0	0	0	0
1	46	178	94	2	2	2	8	1	2	2	2	2	2	2	1	1	0	0	4	4	4	4	3	#NULL!	4	2	2	2	4	5	4	2	5	13	4	3	4	4	1	2	2	1	2	4	0	2	3	2	1
1	48	183	96.1	2	6	2	26	1	2	2	2	2	2	2	0	0	0	1	4	5	4	4	4	#NULL!	5	5	4	4	4	5	5	8	12	13	4	4	2	4	3	0	2	0	1	2	0	0	0	0	0
2	43	160	90	2	2	1	26	1	2	2	2	2	2	2	1	0	0	0	4	4	4	4	2	#NULL!	2	2	2	4	4	5	5	11	12	13	3	1	1	1	1	0	0	0	0	1	1	0	0	0	0
1	67	165	78	2	2	2	42	1	2	2	2	2	2	2	1	0	0	0	3	4	4	2	2	2	2	2	2	2	2	2	2	2	3		1	1	1	1	0	0	0	0	0	0	1	0	0	0	0
2	148	63	55	2	2	2	4	3	2	2	2	2	2	2	1	0	0	1	4	4	4	4	2	#NULL!	3	3	3	3	4	4	4	1	12	13	4	1	1	3	1	0	0	0	1	0	2	0	1	0	0
2	32	153	59.4	5	2	1	17	1	2	2	2	2	2	2	1	1	0	0	3	2	2	4	2	#NULL!	2	4	2	2	2	4	5	8	12	13	1	1	1	1	1	0	0	0	0	0	2	0	0	1	0
1	45	164	70	2	3	2	24	1	2	2	2	2	2	2	1	1	1	0	2	5	2	2	2	#NULL!	2	2	2	3	2	2	3	2			1	1	1	1	0	0	0	1	0	0	2	0	0	0	0
1	28	173	65	2	4	2	8	1	2	2	2	2	2	2	1	1	1	0	3	5	3	3	#NULL!	#NULL!	1	1	1	3	3	4	3	5			4	2	1	1	0	0	0	0	0	0	0	3	2	0	1
1	58	170	83	2	3	1	27	1	2	2	2	2	2	2	1	1	1	0	5	5	3	4	1	#NULL!	3	3	3	3	4	5	5	1	2	13	3	2	2	2	1	0	3	0	1	0	0	2	0	0	1
2	23	160	53	1	2	2	16	1	2	2	2	2	2	2	0	0	0	0	2	4	4	4	2	#NULL!	2	2	2	3	2	2	2	3			2	2	2	2	2	0	0	0	2	0	0	2	1	0	0
1	55	164	64	2	3	2	12	1	2	2	2	2	2	2	1	1	0	0	5	5	5	5	2	#NULL!	5	3	3	4	4	5	5	1	12	13	3	3	3	3	2	2	2	2	2	2	2	2	2	2	1
2	32	165	70	2	3	1	10	2	2	2	2	2	2	2	0	0	0	0	5	5	5	3	1	#NULL!	4	5	3	3	2	1	2	1	2	3	4	1	2	4	0	0	0	2	0	0	0	0	0	2	0
1	22	170	73	1	3	2	4	1	2	2	2	2	2	2	0	1	1	0	5	5	5	5	1	1	4	#NULL!	#NULL!	4	4	3	1	1	2	3	3	3	1	2	2	0	1	0	0	2	0	0	3	1	0
1	43	178	90.7	5	3	2	11	1	2	2	2	2	2	2	1	1	0	0	4	3	5	1	3	#NULL!	3	3	1	3	3	3	3	1	3		3	1	3	3	0	1	0	0	0	0	0	2	0	0	0
1	50	166	105	1	3	2	13	3	2	2	2	2	2	2	1	1	0	0	2	2	2	2	#NULL!	#NULL!	2	2	1	3	2	4	4	12	13		1	2	2	3	1	0	0	0	0	1	1	2	1	0	1
1	25	171	77	1	1	1	10	3	2	2	2	2	2	2	1	0	0	0	4	5	3	4	1	#NULL!	1	1	1	4	3	5	5	2	12	13	1	1	1	1	0	0	0	0	0	0	0	0	0	0	0
1	26	174	61	1	3	2	3	1	2	2	2	2	2	2	1	1	0	0	3	3	3	4	1	#NULL!	2	1	1	2	1	2	2	4			1	1	1	1	0	0	0	0	0	0	1	0	0	0	0
2	45	156	74	1	3	1	28	3	2	2	2	2	2	2	1	0	0	0	4	3	4	3	2	#NULL!	2	3	2	3	4	5	5	11	12	13	3	2	2	2	0	0	0	0	0	0	2	2	0	0	0
1	31	167	85	2	3	2	16	1	2	2	2	2	2	2	0	2	1	0	3	4	4	3	#NULL!	#NULL!	2	3	3	2	2	2	2	2	3		2	2	2	2	0	0	0	0	0	0	0	1	0	0	0
1	42	162	71.5	1	2	2	22	2	2	2	2	2	2	2	1	0	0	0	4	5	4	4	1	#NULL!	4	5	3	4	5	4	4	2	8	11	2	2	2	2	0	0	0	0	0	0	0	4	0	0	0
1	54	168	61	5	1	2	19	3	2	2	2	2	2	2	0	0	1	1	4	2	2	2	2	#NULL!	2	2	2	2	4	4	5	11	12	13	1	1	1	1	0	0	0	0	2	0	0	2	0	0	0
2	47	166	75	1	8	2	13	2	2	2	2	2	2	2	0	0	1	0	2	2	1	1	1	#NULL!	1	1	1	1	1	1	1				1	1	1	1	0	0	0	0	0	0	0	0	0	0	0
1	57	166.5	75	2	3	2	17	1	2	2	2	2	2	2	1	1	0	0	4	5	4	4	2	#NULL!	4	#NULL!	#NULL!	5	5	4	4	2	10	11	2	2	2	3	0	0	0	0	0	2	0	2	0	0	0
1	55	166	83	2	2	2	27	3	2	2	2	2	2	2	1	2	0	0	2	2	2	2	2	2	2	2	2	2	2	2	2				1	1	1	1	0	0	0	0	0	0	0	0	0	0	0
1	53	161	56	5	3	1	7	1	2	2	2	2	2	2	0	1	0	1	5	5	4	4	2	1	2	2	2	2	2	4	2	1	2	12	3	1	1	1	0	0	0	0	0	0	0	0	0	0	0
1	49	172	70	2	5	2	4	2	2	2	2	2	2	1	0	1	1	1	4	5	4	2	1	#NULL!	4	3	2	4	4	4	4	2			2	2	2	2	1	0	1	0	1	1	0	2	1	1	1
1	30	178	85	1	3	2	20	1	2	2	2	2	2	2	1	0	0	0	1	5	4	4	1	1	3	2	2	4	4	3	4	2			2	2	2	2	2	0	1	0	0	2	0	0	0	0	0
1	54	155	72	2	4	2	16	1	2	2	2	2	2	2	0	1	1	0	4	4	4	4	2	#NULL!	2	2	2	2	2	2	2				2	2	2	2	0	0	0	0	0	0	0	0	0	0	0
1	54	167	70.4	5	4	2	20	3	2	2	2	2	2	2	0	2	0	1	5	5	4	4	1	#NULL!	1	1	1	4	4	5	5	1	12	13	2	1	1	1	1	0	2	0	2	0	0	2	0	0	0
1	40	176	117	2	3	1	13	1	2	2	2	2	2	2	0	1	0	0	1	1	2	2	1	#NULL!	1	1	1	1	1	4	4	12	13		1	1	1	1	0	0	0	0	0	0	0	2	0	0	0
2	56	159	88	2	3	1	12	3	2	2	2	2	2	2	1	0	0	0	1	5	4	3	1	#NULL!	2	1	1	1	4	4	4	11	12	13	1	1	1	1	0	0	0	0	0	0	0	2	0	0	2
1	50	175	104	1	1	2	38	3	2	2	2	2	2	2	1	1	0	0	2	4	4	3	1	#NULL!	2	1	1	2	2	2	2	2	3		2	2	2	2	0	0	0	0	0	0	0	0	1	0	0
1	64	160	78	2	2	1	42	1	2	2	2	2	2	2	1	0	0	0	4	4	4	4	2	#NULL!	4	4	4	4	4	4	4	11	12	13	3	3	3	3	0	0	1	0	2	0	2	2	0	0	0
1	31	170	90	2	3	2	16	1	2	2	2	2	2	2	0	0	0	0	4	4	3	3	2	#NULL!	3	2	2	4	4	3	4	10	11	13	3	3	3	3	1	0	1	0	1	1	0	0	0	0	0
1	53	177	81	2	2	1	18	3	2	2	2	2	2	2	0	2	0	0	4	4	4	3	2	#NULL!	2	2	2	2	2	4	2	1	2	12	1	1	1	1	0	0	0	0	0	0	1	0	0	0	0
1	33	160	60.4	1	3	2	5	3	2	2	2	2	2	1	0	0	0	0	4	5	3	4	1	2	1	#NULL!	#NULL!	4	4	5	4	2	11	12	1	1	1	1	0	0	0	0	4	1	0	4	1	0	2
1	40	145	60	2	4	2	10	2	2	2	2	2	2	2	0	0	0	0	3	5	3	3	#NULL!	#NULL!	3	3	3	5	5	4	3	2	10	11	1	1	1	1	0	0	0	0	0	0	0	0	1	0	0
1	70	164.5	72.3	2	3	2	5	3	2	2	2	2	2	2	1	2	0	0	5	4	2	4	2	#NULL!	2	2	2	2	4	5	5	1	12	13	1	1	3	4	2	0	3	0	0	0	2	2	2	0	2
2	38	158	50	2	3	1	22	2	2	2	2	2	2	2	0	0	0	0	2	4	2	2	2	#NULL!	2	2	2	2	2	2	2	2			2	2	2	2	0	0	0	0	0	0	0	0	0	0	0
2	31	169	85	1	3	1	14	1	2	2	2	2	2	2	0	2	1	1	4	4	4	2	4	2	3	2	1	4	4	3	3	1	10	11	1	1	1	1	0	0	1	0	0	0	0	0	0	0	0
1	53	163	68	2	4	2	14	1	2	2	2	2	2	2	0	1	0	1	4	4	4	4	2	#NULL!	2	2	2	2	2	4	4	3	12	13	1	1	1	1	0	0	2	0	2	2	0	2	2	0	1
1	44	167	68	5	3	2	10	1	2	2	2	2	2	2	1	0	0	1	3	4	3	2	2	1	1	2	2	3	2	5	5	2	12	13	3	1	1	1	0	0	1	0	1	1	2	1	1	0	0
1	26	173	140	1	5	1	9	1	2	2	2	2	2	2	1	0	0	1	2	1	2	3	1	#NULL!	2	1	1	4	3	4	3				2	2	2	2	1	1	1	1	1	2	1	1	2	1	1
1	64	164	97	2	1	2	24	3	2	2	2	2	2	2	1	2	0	1	2	2	2	2	2	2	2	2	2	2	2	2	4	4			3	1	1	1	0	0	0	0	0	0	0	0	0	0	0
2	37	162	80	5	4	2	22	2	2	2	2	2	2	2	0	0	0	0	1	4	1	2	1	#NULL!	2	4	1	4	4	1	1				1	1	1	1	0	0	0	0	0	0	0	0	0	0	0
1	49	172	78	2	5	2	28	2	2	2	2	2	2	2	0	1	1	1	4	4	4	4	2	#NULL!	1	1	1	1	1	1	3				2	2	2	2	0	0	0	0	0	0	0	0	0	0	0
1	32	173	85	1	3	2	18	3	2	2	2	2	2	2	0	1	0	0	2	4	4	3	2	#NULL!	3	3	3	4	4	4	4				2	2	2	2	0	0	0	0	0	0	1	0	0	0	0
1	35	163	81.6	1	2	1	29	1	2	2	2	2	2	2	0	0	0	1	4	4	4	4	2	#NULL!	2	3	2	3	3	4	4	1	12	13	1	1	1	1	0	0	0	0	0	0	0	0	0	0	0
1	45	178	80	1	3	2	18	1	2	2	2	2	2	2	0	1	0	0	4	4	4	2	2	#NULL!	2	2	2	4	2	2	2	1	2	3	1	1	1	1	3	0	2	0	0	0	0	3	0	1	0
1	45	174	80	2	3	2	20	1	2	2	2	2	2	2	0	2	1	1	2	5	3	2	2	#NULL!	2	2	2	2	2	4	4	2	12	13	1	1	1	1	0	0	1	0	0	0	0	0	0	0	0
2	31	153	78	1	2	2	23	2	2	2	2	2	2	2	1	0	0	0	3	4	5	4	2	#NULL!	2	4	3	4	5	5	5	3	12	13	5	4	4	4	0	0	2	0	0	1	2	3	1	2	0
2	19	158	59	1	1	1	5	3	2	2	2	2	2	2	0	0	0	1	4	5	4	5	1	3	2	2	2	2	3	4	5	2	12	13	2	1	1	2	1	0	1	1	1	1	0	0	1	0	0
2	47	157	57	2	3	2	10	2	2	2	2	2	2	2	1	0	0	0	4	4	3	3	1	#NULL!	2	2	2	2	2	2	2				2	2	2	2	0	0	0	0	0	0	0	1	1	0	0
1	54	165	76	2	4	1	22	2	2	2	2	2	2	2	0	0	0	0	1	5	1	1	1	#NULL!	1	1	1	5	5	5	5	11	12	13	3	1	1	4	0	0	1	0	0	0	2	0	0	0	0
2	25	163	90	2	3	1	10	3	2	2	2	2	2	2	0	0	0	0	4	5	4	3	1	#NULL!	4	3	2	2	3	4	4	2	3	7	1	1	1	1	0	0	0	0	0	0	0	0	0	0	0
2	40	166	54	5	6	2	24	1	2	2	2	2	2	2	0	1	0	0	5	5	3	3	3	#NULL!	5	3	2	5	3	5	5	7	12	13	1	1	1	1	0	0	1	0	0	0	3	0	0	0	0
2	28	166	65	1	4	2	1	3	2	2	2	2	2	2	1	1	1	0	4	4	4	4	3	3	4	4	2	4	5	4	5	10	11	13	3	3	3	3	1	1	1	1	1	1	2	2	2	2	1
1	60	170	65	2	8	2	45	3	2	2	2	2	2	2	1	2	1	1	3	3	3	2	2	2	3	3	3	4	4	3	3	10	11	2	2	2	2	2	0	0	0	0	0	0	0	0	0	0	0
2	23	157	52	1	6	2	1	1	2	2	2	2	2	2	1	0	0	1	3	4	2	2	1	1	2	1	1	1	1	2	1	1	2	3	2	1	1	1	0	0	0	0	0	0	1	0	0	1	0
1	42	177	84	2	3	2	2	3	2	2	2	2	2	2	1	2	1	0	2	3	3	3	3	3	2	2	2	2	2	2	2				3	3	3	3	1	1	1	1	1	1	1	1	1	1	1
2	66	145	59	2	3	#NULL!	1	3	2	2	2	2	2	2	1	0	0	1	4	4	3	3	2	#NULL!	1	1	3	1	1	1	1				1	1	1	1	1	1	1	1	1	1	1	1	1	1	1
1	47	173	78	2	5	2	30	2	2	2	2	2	2	2	1	1	0	0	5	5	5	4	3	4	3	5	4	5	4	3	2	8	1	2	4	3	2	2	2	1	2	1	1	1	1	1	1	1	1
1	23	191	139	1	5	2	5	2	2	2	2	2	2	2	1	0	0	1	4	5	4	4	3	4	3	3	3	3	4	3	3	1	2	3	2	2	2	2	2	0	0	0	0	1	0	2	1	1	1
1	49	176	76	2	4	1	10	3	2	2	2	2	2	2	1	1	0	0	4	4	4	4	3	3	2	4	2	2	2	2	2	1	3	11	3	3	3	3	2	1	1	0	1	1	1	1	1	1	1
1	28	173	72	1	8	2	7	1	2	2	2	2	2	2	0	0	1	1	3	4	3	3	2	3	2	2	2	2	2	2	2	2	1	3	3	2	2	2	0	0	0	0	0	2	0	2	2	0	2
1	37	173	60	1	2	2	15	1	2	2	2	2	2	2	0	1	1	0	2	3	2	2	1	1	1	1	2	1	1	1	1	1	3	4	1	1	1	1	0	0	0	0	0	0	2	2	0	0	0
1	35	165	72	1	3	1	8	1	2	2	2	2	2	2	0	0	0	0	3	4	4	4	2	2	2	2	2	2	2	2	2	2	3	4	2	2	2	2	2	1	1	1	1	1	1	1	1	1	1
2	54	160	55	2	5	2	5	1	2	2	2	2	2	2	0	0	0	1	3	3	3	3	3	#NULL!	3	3	3	3	3	3	3	8	3	11	3	2	3	2	1	1	1	1	1	2	2	2	2	1	2
1	40	181	80	2	3	1	18	1	2	2	2	2	2	2	0	0	1	0	4	5	4	5	2	#NULL!	1	2	3	2	2	3	2	2	3	4	3	2	2	2	0	0	1	0	1	1	2	1	1	1	0
1	40	171	90	1	5	2	6	1	2	2	2	2	2	2	1	1	0	0	2	4	2	4	1	1	2	2	1	1	1	2	2				1	1	1	1	2	0	0	0	0	0	0	0	0	0	0
2	37	155	77	2	2	2	12	2	2	2	2	2	2	2	1	0	0	1	5	5	3	3	2	3	4	4	4	5	5	4	5	13	11	10	3	4	4	4	2	2	1	1	1	1	1	1	0	0	1
2	56	159	52	2	4	2	2	3	2	2	2	2	2	2	0	0	0	0	3	3	2	2	2	2	2	2	2	2	2	2	2	8	10	13	2	2	2	2	0	0	0	0	0	1	0	0	1	0	0
2	65	155	52	2	4	2	3	3	2	2	2	2	2	2	0	0	0	0	4	4	4	4	3	4	3	2	2	4	4	4	3	2	10	12	2	2	2	2	0	0	0	0	0	0	1	1	1	0	0
1	29	180	80	1	1	2	1	2	2	2	2	2	2	2	0	1	1	1	3	4	4	4	3	3	3	3	3	3	3	3	3	1	2	3	3	3	3	3	1	1	1	1	1	1	1	1	1	1	1
1	27	173	65	3	5	1	8	1	2	2	2	2	2	2	0	2	0	0	3	5	3	3	2	#NULL!	2	2	2	4	4	3	3	2	10	11	2	2	2	2	0	0	0	0	0	2	0	0	0	0	0
2	30	158	58	3	3	1	15	3	2	2	2	2	2	2	0	0	0	1	4	4	3	2	1	#NULL!	2	2	2	2	3	2	2	2	1		3	2	2	4	1	0	1	1	2	1	2	2	1	1	0
1	36	187	80	1	2	2	26	3	2	2	2	2	2	2	0	0	0	1	2	4	2	5	2	2	3	1	1	4	3	2	1	4	10	2	1	1	1	1	3	0	2	0	0	1	1	0	0	0	0
2	25	147	45	3	3	1	10	1	2	2	2	2	2	2	1	0	0	0	5	5	4	3	2	#NULL!	2	3	2	3	3	3	3	1	2	3	2	2	2	2	1	1	1	1	1	1	1	1	1	1	1
1	40	171	86	1	0	1	30	1	2	2	2	2	2	2	1	0	0	0	3	5	3	4	2	3	3	3	3	3	3	3	3				0	3	3	3	2	1	1	0	1	1	1	1	1	1	1
2	34	161	66	2	3	2	7	3	2	2	2	2	2	2	1	0	0	1	5	5	5	5	3	5	5	#NULL!	#NULL!	5	5	4	4	10	11	13	2	2	3	2	2	1	1	1	1	1	0	1	0	0	0
1	33	170	84	2	3	2	10	1	2	2	2	2	2	2	1	1	1	0	4	4	3	3	3	3	3	#NULL!	#NULL!	3	3	4	4	1	12	13	4	3	3	3	2	1	2	1	1	1	1	2	2	1	1
1	48	177	80	5	2	2	28	3	2	2	2	2	2	2	1	1	1	0	5	5	4	3	1	4	1	1	1	5	5	1	1	1	2	3	5	5	5	5	3	3	4	3	3	3	3	3	3	3	3
2	80	150	60	5	1	2	3	3	2	2	2	2	2	2	1	0	0	1	4	4	3	2	2	#NULL!	2	2	2	2	2	2	2	1	3	4	2	2	2	2	0	0	0	0	0	0	0	0	0	0	0
1	26	174	103	1	6	2	6	2	2	2	2	2	2	2	1	2	0	0	2	4	3	4	1	#NULL!	2	1	2	1	1	2	1	2	4	3	1	1	1	1	0	0	0	0	0	3	0	0	0	0	0
2	29	143	52	1	2	2	10	1	2	2	2	2	2	2	0	0	0	0	4	4	4	4	3	1	3	2	1	1	1	1	1	7	8	9	4	1	1	1	0	1	0	0	0	1	0	0	0	0	1
1	65	176	93	2	3	2	4	1	2	2	2	2	2	2	1	1	0	0	4	4	4	4	2	4	3	2	2	4	2	3	2	3	6	12	2	2	2	3	2	2	2	2	2	2	2	2	2	2	2
1	60	171	82	3	3	2	30	1	2	2	2	2	2	2	1	1	0	0	2	2	4	3	1	4	2	2	2	2	2	2	2				2	2	2	2	0	0	0	0	0	0	1	2	1	0	0
1	58	164	52	2	6	2	30	2	2	2	2	2	2	2	1	1	1	1	1	3	2	2	1	#NULL!	1	1	1	1	1	1	1	2	3	4	1	1	1	1	0	0	0	0	0	1	1	0	0	0	0
2	64	156	61	5	2	1	10	1	2	2	2	2	2	2	0	2	1	1	4	4	2	2	2	2	2	2	2	4	3	3	3	12	8	9	1	1	1	1	0	1	0	1	0	0	0	0	1	0	0
1	42	173	95	1	5	1	20	1	2	2	2	2	2	1	0	0	0	1	2	2	2	2	2	#NULL!	4	4	3	4	4	2	2	7	8	10	2	2	2	2	0	0	0	0	0	0	0	0	0	0	0
1	24	184	141	1	3	2	6	2	2	2	2	2	2	2	1	1	0	0	4	5	4	4	3	#NULL!	2	2	2	2	2	2	2	2	1	4	1	1	1	1	0	0	0	4	2	0	1	1	1	1	1
2	38	167	65	1	5	2	20	1	2	2	2	2	2	1	1	2	1	1	3	5	3	3	3	3	3	#NULL!	#NULL!	4	4	3	3	2	10	11	1	1	1	2	1	0	1	1	1	1	1	2	1	1	1
1	32	163	78	1	2	2	8	2	2	2	2	2	2	2	0	0	0	0	2	2	2	2	2	2	2	2	2	2	2	2	2	1	2	3	2	2	2	2	0	0	0	0	0	0	0	0	0	0	0
1	38	182	85	1	4	2	23	1	2	2	2	2	2	2	1	0	0	0	4	5	4	4	3	#NULL!	3	3	3	3	3	3	4	1	2	3	3	2	2	2	2	1	1	0	0	2	1	2	2	1	1
1	69	157	78	1	2	1	40	3	2	2	2	2	2	2	1	1	1	0	2	5	2	2	1	2	2	2	2	2	2	2	2	2	1	3	1	1	1	1	0	0	0	0	0	0	1	3	0	0	0
1	65	164	66	2	3	1	35	3	2	2	2	2	2	2	1	0	0	1	2	5	3	4	3	3	3	2	3	2	3	3	2	1	3	9	2	2	2	2	1	0	0	0	1	1	1	1	1	0	0
1	40	164	85	1	2	2	37	3	2	2	2	2	2	2	1	1	0	0	3	5	2	2	2	2	2	2	2	2	2	2	2	7	10	13	3	3	2	3	1	1	1	1	1	1	1	1	0	0	0
1	63	170	85	2	2	1	30	3	2	2	2	2	2	2	0	1	1	0	4	5	3	3	1	1	2	3	3	3	3	4	4	1	2	13	3	3	2	3	1	1	1	0	0	1	1	2	1	1	1
2	58	154	55	3	2	2	3	1	2	2	2	2	2	2	0	0	0	1	3	3	3	3	2	2	2	#NULL!	#NULL!	2	3	4	3	12	2		1	1	1	1	0	0	0	0	1	1	0	1	0	0	1
1	29	172	90	1	3	2	0.5	2	2	2	2	2	2	2	1	0	0	0	3	3	4	4	2	3	3	3	2	3	3	3	3	3	4	6	1	1	1	1	0	0	0	1	1	1	1	2	1	1	1
1	46	176	55	1	2	2	10	1	2	2	2	2	2	2	1	1	1	0	4	4	4	4	4	4	4	4	4	4	4	4	4	3	9	12	3	3	3	3	2	1	1	1	1	1	1	1	1	1	1
2	26	160	80	1	4	2	5	2	2	2	2	2	2	2	0	0	0	0	4	4	4	3	1	#NULL!	2	2	2	4	4	4	3	11	10	3	5	5	5	5	1	2	1	1	2	1	0	2	2	2	1
2	22	157	66	1	3	2	23	3	2	2	2	2	2	2	0	0	0	0	3	4	3	3	3	3	3	3	3	3	3	4	4	2	12	13	3	2	3	2	0	0	0	0	0	0	0	0	0	0	0
1	54	173	81	2	4	2	24	1	2	2	2	2	2	2	1	2	1	0	4	5	3	3	2	2	3	3	3	4	4	3	3	11			3	2	2	2	0	0	0	0	0	0	0	0	0	0	0
1	58	175	63	2	8	2	2	2	2	2	2	2	2	2	0	0	0	1	3	3	2	2	2	2	2	2	2	2	2	2	2	12	11	10	3	3	3	3	1	1	1	1	1	1	1	2	2	2	2
1	41	174	108	2	5	2	3.5	2	2	2	2	2	2	2	1	0	0	1	2	3	2	2	2	2	2	2	2	2	4	2	2	11	7		2	2	2	2	1	1	1	1	1	1	1	1	2	1	1
2	39	151	63	7	2	2	4.5	1	2	2	2	2	2	2	1	1	1	0	4	4	4	4	3	3	3	4	3	4	4	4	3	1	2	3	3	2	2	2	1	0	0	0	0	0	2	1	0	0	0
1	43	174	78	1	3	2	15	1	2	2	2	2	2	2	1	2	1	1	2	3	2	2	2	2	2	2	2	2	2	2	2	4	2	6	2	2	2	3	0	1	1	0	0	1	1	1	1	1	1
2	57	156	60	6	1	2	0.5	3	2	2	2	2	2	2	1	0	0	1	5	5	5	5	5	5	5	5	5	5	3	5	5	1	7	10	4	4	4	4	2	3	3	2	3	2	0	2	1	2	3
1	25	174	70	1	3	2	5	1	2	2	2	#NULL!	2	2	0	0	0	1	2	2	2	2	2	#NULL!	2	#NULL!	#NULL!	2	2	2	2				2	2	2	2	1	1	0	0	0	1	1	0	0	0	0
1	41	176	139	3	5	1	5	1	2	2	2	2	2	2	1	2	0	0	2	2	2	2	2	1	2	2	2	2	2	2	4	13	12	8	2	2	2	2	1	1	1	1	1	1	0	0	0	1	1
1	46	165	74	5	7	1	15	1	2	2	2	2	2	2	1	0	0	0	3	4	3	3	3	#NULL!	2	2	2	2	2	2	2				1	2	2	2	1	0	1	0	0	1	0	1	1	0	0
1	26	177	78	1	2	1	19	1	2	2	2	2	2	2	0	0	0	0	4	4	4	4	3	4	2	2	2	2	2	2	2	1	2	3	3	2	2	2	2	0	1	0	1	1	1	3	1	0	0
1	45	163	92	2	4	2	12	2	2	2	2	2	2	2	1	0	0	0	2	2	2	2	2	1	1	1	1	1	2	2	2				2	2	2	2	0	0	0	1	1	1	1	1	0	0	0
1	52	163	78	2	1	2	5	3	2	2	2	2	2	2	1	0	0	0	1	1	1	1	1	1	1	1	1	1	1	1	1	1	2	3	1	1	1	1	0	0	0	0	0	0	0	0	0	0	0
2	28	160	56	1	3	1	12	1	2	2	2	2	2	2	1	0	0	0	4	5	4	5	3	4	4	3	3	4	4	4	4	2	1	3	3	2	2	2	1	1	0	1	1	0	1	1	0	1	1
1	44	162	61	5	3	2	26	1	2	2	2	2	2	2	1	1	0	0	4	4	4	4	4	#NULL!	4	4	4	4	4	4	4	2	7	8	2	2	2	2	1	0	1	0	1	2	0	2	2	1	2
1	68	168	80	2	4	1	30	1	2	2	2	2	2	2	1	0	0	0	2	2	2	2	1	2	2	2	2	2	2	2	2				2	2	2	2	0	0	0	0	0	0	1	1	0	0	1
1	44	165	70	2	3	2	5.5	1	2	2	2	2	2	2	0	1	1	0	2	3	2	2	2	2	3	2	2	2	3	2	2	1	2	3	3	2	2	2	2	0	0	0	1	2	4	2	1	1	2
1	23	159	125	1	2	2	4	1	2	2	2	2	2	2	0	0	0	0	2	2	2	2	2	#NULL!	2	2	2	2	2	2	2				3	2	2	2	1	1	0	0	0	0	1	2	0	0	1
1	61	174	88	2	6	2	4.5	2	2	2	2	2	2	2	1	1	1	1	4	4	1	1	1	1	1	1	1	1	1	1	5	13	2	1	1	1	1	1	0	0	0	0	0	0	0	0	0	0	0
1	25	166	65	1	5	2	8	1	2	2	2	2	2	2	0	0	0	0	3	4	3	3	2	2	2	3	3	3	3	3	3	1	8	11	2	2	2	2	0	0	0	0	0	1	0	1	1	0	0
1	62	168	70	2	4	#NULL!	30	1	2	2	2	2	2	2	1	1	0	1	4	4	3	4	3	#NULL!	3	4	5	4	3	3	3	8	9	10	3	3	2	2	0	0	1	0	0	1	1	1	1	0	0
1	30	170	67	1	6	2	22	1	2	2	2	2	2	2	1	0	0	0	4	4	4	4	4	2	4	3	3	4	3	3	4	11	9	13	3	2	2	2	0	0	0	0	0	0	2	4	1	1	1
1	59	166	73	2	6	2	5	2	2	2	2	2	2	2	0	1	1	1	5	5	5	4	2	3	2	2	3	2	2	2	2	1	2	3	1	1	1	1	0	0	0	0	0	0	0	0	0	0	0
1	38	178	92	1	3	2	8	1	2	2	2	2	2	2	1	0	0	1	2	2	2	2	2	#NULL!	2	1	2	2	2	2	3	9	11	13	2	2	2	3	2	2	1	1	2	1	2	2	2	1	2
2	42	164	60	2	3	2	6	2	2	2	2	2	2	2	0	0	0	0	4	4	3	4	3	#NULL!	4	4	3	4	4	4	4				3	3	3	3	1	1	1	1	1	1	1	2	2	1	1
2	51	153	87	2	6	2	2	1	2	2	2	2	2	2	1	0	0	0	3	3	3	3	3	3	3	3	3	3	3	3	4	7	10	12	3	3	3	4	1	1	1	1	1	1	1	1	1	1	1
1	37	175	90	2	8	1	15	2	2	2	2	2	2	2	0	0	1	0	2	4	2	2	2	2	1	1	2	2	3	3	3	13	12	11	4	2	3	3	2	1	2	2	2	2	1	2	2	1	1
1	38	178	102	6	3	2	17	1	2	2	2	2	2	2	1	0	0	1	2	2	2	2	2	2	2	2	2	2	2	2	2				2	2	2	2	1	1	1	1	1	1	1	1	1	1	1
1	60	170	68	3	2	2	5	1	2	2	2	2	2	2	0	2	0	1	5	5	5	5	5	5	5	5	5	5	5	5	5				3	3	4	3	3	1	2	1	1	1	1	1	1	1	1
2	28	163	49	2	7	1	8	0	2	2	2	2	2	2	0	0	0	1	2	4	2	2	2	#NULL!	2	2	2	2	2	2	2				3	3	3	3	0	0	0	0	0	0	0	0	0	0	0
1	24	171	72	1	5	1	5	2	2	2	2	2	2	2	0	1	1	1	4	4	4	4	4	3	4	4	4	4	4	4	4	12	13	3	3	3	3	3	1	1	1	1	1	1	1	1	1	1	1
1	57	175	83	5	4	2	30	2	2	2	2	2	2	2	1	2	0	1	4	5	5	5	5	5	5	3	4	4	4	4	4	3	5	6	5	4	5	4	3	3	3	2	3	3	4	3	3	3	3
[truncated: 73 more columns]
